# Supplementary material for: Machine learning-guided discovery and design of non-hemolytic peptides
Source: Sci Rep. 2020 Oct 6;10:16581. doi: 10.1038/s41598-020-73644-6 (PMC7538962; doi:10.1038/s41598-020-73644-6)
Supplement: Supplementary file 2 — Supplementary file2. [file 41598_2020_73644_MOESM2_ESM.csv]

	APD_HemoPI1_consensus_predictions_and_outlier_scores
peptide_id	OS	POS	consensus_class_preds	consensus_probability_0	consensus_probability_1
AP00001	0.509799441	17.56	1	0.166433066	0.833566934
AP00002	0.84313325	77.77	0	0.685610608	0.314389392
AP00003	0.783365055	67.41	0	0.629013435	0.370986565
AP00004	0.859771694	80.2	0	0.634238559	0.365761441
AP00005	0.635044063	39.05	0	0.673614116	0.326385884
AP00006	0.906830489	85.75	0	0.998567315	0.001432685
AP00007	0.891780122	84.1	0	0.999193925	0.000806075
AP00008	1.077826039	93.74	1	0.08187335	0.91812665
AP00009	1.285328582	96.85	1	0.116916311	0.883083689
AP00010	1.403736602	97.83	1	0.006023013	0.993976987
AP00011	0.581869582	28.59	0	0.768451401	0.231548599
AP00012	0.854646495	79.58	1	0.197383482	0.802616518
AP00013	0.888592926	83.87	1	0.046671334	0.953328666
AP00014	0.70943684	54.4	1	0.009706902	0.990293098
AP00015	0.709401827	54.37	1	0.009369061	0.990630939
AP00016	0.722490369	56.86	1	0.010779762	0.989220238
AP00017	0.758326364	63.13	1	0.009100871	0.990899129
AP00018	0.707359833	53.85	1	0.007795543	0.992204457
AP00019	0.721490571	56.73	1	0.011114904	0.988885096
AP00020	0.716434686	55.86	1	0.047748825	0.952251175
AP00021	0.686212621	49.53	1	0.140232462	0.859767538
AP00022	0.65244469	42.65	1	0.060437602	0.939562398
AP00023	0.796848153	69.65	0	0.62315701	0.37684299
AP00024	1.253269797	96.59	0	0.997927342	0.002072658
AP00025	1.313187797	97.27	0	0.997503336	0.002496664
AP00026	0.698668459	52.13	1	0.009483944	0.990516056
AP00027	1.685184576	99.03	1	0.00057401	0.99942599
AP00028	0.779473636	66.86	0	0.3240288	0.6759712
AP00029	0.791255207	68.65	1	0.003289676	0.996710324
AP00030	0.663741095	44.99	0	0.342030969	0.657969031
AP00031	0.727202876	57.61	0	0.648637534	0.351362466
AP00032	0.577779365	27.72	0	0.767686206	0.232313794
AP00033	0.581706504	28.56	0	0.768725024	0.231274976
AP00034	0.567326023	25.8	0	0.876759728	0.123240272
AP00035	0.682898058	48.91	1	0.046671598	0.953328402
AP00036	0.83653829	76.79	1	0.060855012	0.939144988
AP00037	0.781772377	67.22	1	0.000943867	0.999056133
AP00038	0.84538744	78.19	1	0.001889475	0.998110525
AP00039	0.84009952	77.38	1	0.011136046	0.988863954
AP00040	0.690052074	50.41	1	0.02639868	0.97360132
AP00041	0.872218481	82.02	1	0.001069475	0.998930525
AP00042	0.835276094	76.31	1	0.001608453	0.998391547
AP00043	0.811735967	72.67	1	0.001397265	0.998602735
AP00044	0.795355211	69.49	1	0.001668554	0.998331446
AP00045	0.875044861	82.41	1	0.000330566	0.999669434
AP00046	0.777166227	66.47	1	0.002597818	0.997402182
AP00047	0.721919146	56.77	1	0.00326478	0.99673522
AP00048	0.654702602	43.36	1	0.002303624	0.997696376
AP00049	0.58074719	28.33	1	0.254292636	0.745707364
AP00050	0.560837869	24.54	1	0.201756638	0.798243362
AP00051	0.540998933	21.52	1	0.187106477	0.812893523
AP00052	0.569453671	26.03	1	0.051160321	0.948839679
AP00053	0.755733327	62.48	1	0.139282047	0.860717953
AP00054	0.823391158	74.55	1	0.120107106	0.879892894
AP00055	0.700022073	52.34	1	0.00358572	0.99641428
AP00056	0.689457862	50.24	1	0.001119798	0.998880202
AP00057	0.707483038	53.89	1	0.002879764	0.997120236
AP00058	0.585125293	29.47	1	0.045213619	0.954786381
AP00059	0.574428861	27.1	1	0.066183463	0.933816537
AP00060	0.534449434	20.61	1	0.194153809	0.805846191
AP00061	0.50049887	16.29	1	0.081523324	0.918476676
AP00062	0.558655757	23.99	0	0.344987516	0.655012484
AP00063	0.56108557	24.57	1	0.006101679	0.993898321
AP00064	0.689617252	50.28	0	0.329577627	0.670422373
AP00065	0.671333361	46.61	1	0.291231345	0.708768655
AP00066	0.712579877	55.01	0	0.188493808	0.811506192
AP00067	0.690702114	50.57	1	0.05220428	0.94779572
AP00068	0.619409803	36.19	1	0.137261137	0.862738863
AP00069	0.621633854	36.61	1	0.068062878	0.931937122
AP00070	0.701181075	52.52	1	0.146555973	0.853444027
AP00071	0.640843043	40.25	1	0.005005053	0.994994947
AP00072	0.678219007	47.81	0	0.878797412	0.121202588
AP00073	0.33310432	2.14	1	0.002389979	0.997610021
AP00074	0.430815441	9.02	1	0.001609691	0.998390309
AP00075	0.396943101	6.1	1	0.082916687	0.917083313
AP00076	0.475599487	13.05	1	0.06983781	0.93016219
AP00077	0.447010015	10.42	1	0.005984648	0.994015352
AP00078	0.410403212	7.4	1	0.011161789	0.988838211
AP00079	0.52260402	19.25	0	0.378385036	0.621614964
AP00080	0.478466241	13.4	1	0.033582166	0.966417834
AP00081	0.449136214	10.61	1	0.021531536	0.978468464
AP00082	0.443645324	10.19	1	0.020619432	0.979380568
AP00083	0.367126503	3.57	1	0.001394643	0.998605357
AP00084	0.373919546	4.41	1	0.00131044	0.99868956
AP00085	0.576499816	27.49	1	0.002951453	0.997048547
AP00086	0.466458905	12.24	1	0.024687811	0.975312189
AP00087	0.472414618	12.69	1	0.022788752	0.977211248
AP00088	0.28336168	1.07	1	0.007840821	0.992159179
AP00089	0.513174221	17.88	1	0.000538899	0.999461101
AP00090	0.593634297	30.93	0	0.42658654	0.57341346
AP00091	0.475111634	12.98	1	0.134729661	0.865270339
AP00092	0.527514586	19.83	1	0.02483234	0.97516766
AP00093	0.318491006	1.85	1	0.015767489	0.984232511
AP00094	0.337325368	2.27	1	0.011445824	0.988554176
AP00095	0.616174	35.61	1	0.015801785	0.984198215
AP00096	0.811966191	72.7	1	0.011686238	0.988313762
AP00097	0.771133971	65.4	1	0.052771745	0.947228255
AP00098	0.334786956	2.17	1	0.00638517	0.99361483
AP00099	0.542634057	21.75	1	0.009142529	0.990857471
AP00100	0.902943338	85.26	1	0.037540146	0.962459854
AP00101	0.25657645	0.75	1	0.00163742	0.99836258
AP00102	0.812217981	72.77	0	0.344471629	0.655528371
AP00103	0.793153024	68.97	0	0.510644531	0.489355469
AP00104	0.556158161	23.63	1	0.008582542	0.991417458
AP00105	0.643432663	40.8	1	0.006898881	0.993101119
AP00106	0.647426152	41.58	1	0.02259593	0.97740407
AP00107	0.663883825	45.02	1	0.023496384	0.976503616
AP00108	0.650063796	42.1	1	0.02497074	0.97502926
AP00109	0.791411035	68.68	1	0.170446265	0.829553735
AP00110	0.426841428	8.76	1	0.063603859	0.936396141
AP00111	0.895575156	84.49	0	0.69678997	0.30321003
AP00112	0.273417677	0.88	1	0.006627889	0.993372111
AP00113	0.516235477	18.27	1	0.062319933	0.937680067
AP00114	0.484387354	14.02	1	0.014990874	0.985009126
AP00115	0.53242009	20.42	1	0.043873514	0.956126486
AP00116	0.612030779	34.57	0	0.656390193	0.343609807
AP00117	0.569553998	26.1	1	0.004661947	0.995338053
AP00118	0.503155692	16.78	1	0.000844926	0.999155074
AP00119	0.441317253	10.03	1	0.002686671	0.997313329
AP00120	0.434387371	9.32	1	0.015651825	0.984348175
AP00121	0.508683807	17.49	1	0.122155913	0.877844087
AP00122	0.494418117	15.32	1	0.014703973	0.985296027
AP00123	0.625628551	37.29	1	0.000279379	0.999720621
AP00124	0.474067604	12.85	1	0.019727683	0.980272317
AP00125	0.55272659	23.17	1	0.003726642	0.996273358
AP00126	0.658820206	44.04	1	0.000137257	0.999862743
AP00127	0.61249646	34.76	1	0.020681588	0.979318412
AP00128	0.582358939	28.66	1	0.00209348	0.99790652
AP00129	0.643502204	40.83	1	0.027585362	0.972414638
AP00130	0.667281416	45.67	1	0.029340197	0.970659803
AP00131	0.603918496	32.72	0	0.753831433	0.246168567
AP00132	0.611903674	34.5	1	0.038720486	0.961279514
AP00133	0.65200887	42.58	1	0.00338843	0.99661157
AP00134	0.648578797	41.93	0	0.679608457	0.320391543
AP00135	0.582606758	28.69	1	0.018717511	0.981282489
AP00136	0.712236543	54.88	1	0.053483676	0.946516324
AP00137	0.802584898	70.98	1	0.024804461	0.975195539
AP00138	0.792782711	68.87	1	0.010263397	0.989736603
AP00139	0.592198574	30.64	1	0.005142234	0.994857766
AP00140	0.750319229	61.34	0	0.992419304	0.007580696
AP00141	1.310905515	97.24	1	0.01146673	0.98853327
AP00142	0.748000932	60.86	1	6.96E-05	0.999930439
AP00143	0.111069283	0.03	1	5.06E-05	0.999949353
AP00144	0.502378787	16.72	1	0.048735546	0.951264454
AP00145	0.926484103	87.41	0	0.419603178	0.580396822
AP00146	0.399186732	6.36	1	0.009056571	0.990943429
AP00147	0.560006158	24.28	1	0.001775411	0.998224589
AP00148	0.869474326	81.6	1	0.046325523	0.953674477
AP00149	0.740551422	59.92	0	0.29019107	0.70980893
AP00150	0.37275184	4.28	1	0.003596235	0.996403765
AP00151	0.941377971	88.51	1	0.000506051	0.999493949
AP00152	0.899873423	84.84	1	0.001222465	0.998777535
AP00153	0.830098432	75.4	1	0.020701175	0.979298825
AP00154	0.836140931	76.61	1	0.074761967	0.925238033
AP00155	0.597116035	31.58	1	0.00326811	0.99673189
AP00156	1.158897921	95.33	1	0.001228808	0.998771192
AP00157	0.399756735	6.43	1	0.073660173	0.926339827
AP00158	0.462142989	11.75	1	0.069424865	0.930575135
AP00159	0.36793465	3.7	1	0.003581833	0.996418167
AP00160	0.130408307	0.06	1	0.047087128	0.952912872
AP00161	0.451541995	10.87	1	0.003398245	0.996601755
AP00162	0.493800961	15.22	0	0.896279845	0.103720155
AP00163	0.556110124	23.6	0	0.939357751	0.060642249
AP00164	0.529872685	20.12	1	0.238783237	0.761216763
AP00165	0.415752307	7.79	1	0.028557784	0.971442216
AP00166	0.428444468	8.83	1	0.049456021	0.950543979
AP00167	0.927411605	87.44	0	0.822954505	0.177045495
AP00168	0.906725265	85.72	0	0.997344517	0.002655483
AP00169	0.90356516	85.39	0	0.966621559	0.033378441
AP00170	0.848453999	78.64	0	0.984290162	0.015709838
AP00171	0.798118847	69.91	0	0.999361826	0.000638174
AP00172	0.954153412	89.13	0	0.832978958	0.167021042
AP00173	0.791225179	68.61	1	0.029244646	0.970755354
AP00174	0.724778878	57.29	1	0.031975221	0.968024779
AP00175	0.956911322	89.32	0	0.819529725	0.180470275
AP00176	0.758630977	63.19	1	0.026690934	0.973309066
AP00177	0.750460374	61.38	1	0.020499376	0.979500624
AP00178	0.770709546	65.34	1	0.032239721	0.967760279
AP00179	0.758322401	63.1	1	0.049986907	0.950013093
AP00180	0.916150903	86.63	1	0.082151465	0.917848535
AP00181	0.803142936	71.11	0	0.903628778	0.096371222
AP00182	0.805529345	71.6	0	0.489494069	0.510505931
AP00183	0.567239283	25.74	1	0.0676051	0.9323949
AP00184	1.008120697	91.5	0	0.558243731	0.441756269
AP00185	0.742995848	60.18	1	0.017739094	0.982260906
AP00186	0.77870588	66.73	1	0.011861611	0.988138389
AP00187	0.796923208	69.72	1	0.000446652	0.999553348
AP00188	0.812019618	72.74	1	0.000883279	0.999116721
AP00189	0.804003737	71.21	1	0.176982083	0.823017917
AP00190	0.818817071	73.9	0	0.947522733	0.052477267
AP00191	0.531992451	20.32	1	0.050390839	0.949609161
AP00192	1.055634276	93.22	1	0.092632899	0.907367101
AP00193	0.906236098	85.61	1	0.182509811	0.817490189
AP00194	0.523490837	19.44	1	0.059512338	0.940487662
AP00195	0.408900376	7.14	1	0.002563524	0.997436476
AP00196	0.773082694	65.89	1	0.165543424	0.834456576
AP00197	0.806236945	71.67	0	0.660531951	0.339468049
AP00198	0.794492196	69.3	0	0.31015407	0.68984593
AP00199	0.916242023	86.69	0	0.475834798	0.524165202
AP00200	0.501025331	16.36	1	0.009540367	0.990459633
AP00201	0.536836254	21.16	1	0.156612553	0.843387447
AP00202	0.593493893	30.9	1	0.055501012	0.944498988
AP00203	0.773827306	65.99	1	0.054137498	0.945862502
AP00204	0.476512065	13.15	1	0.082429612	0.917570388
AP00205	0.500283718	16.26	0	0.281964902	0.718035098
AP00206	0.443655365	10.22	0	0.304012709	0.695987291
AP00207	0.680245429	48.17	1	0.006825971	0.993174029
AP00208	0.659221456	44.14	0	0.993133713	0.006866287
AP00209	0.720701826	56.6	1	0.04435508	0.95564492
AP00210	0.729667229	58.03	1	0.023760504	0.976239496
AP00211	0.354704315	2.92	1	0.002136032	0.997863968
AP00212	0.375038179	4.61	1	0.001176174	0.998823826
AP00213	0.472971794	12.76	1	0.000891224	0.999108776
AP00214	0.391066551	5.78	1	0.001476974	0.998523026
AP00215	0.402364532	6.59	1	0.001320488	0.998679512
AP00216	0.590440796	30.28	1	0.060577627	0.939422373
AP00217	0.754587948	62.28	1	0.012180356	0.987819644
AP00218	0.173550954	0.16	1	0.001658914	0.998341086
AP00219	0.594581375	31.16	1	0.001709993	0.998290007
AP00220	0.652779345	42.75	1	0.001741622	0.998258378
AP00221	0.441298055	10	1	0.005038479	0.994961521
AP00222	0.701528708	52.61	1	0.002422647	0.997577353
AP00223	0.69546936	51.44	1	0.00505174	0.99494826
AP00224	0.882739176	83.35	1	0.018067368	0.981932632
AP00225	0.665153833	45.31	1	0.008039195	0.991960805
AP00226	0.603688609	32.65	0	0.628723586	0.371276414
AP00227	0.544415324	22.01	1	0.039284857	0.960715143
AP00228	0.807373397	71.86	1	0.02909799	0.97090201
AP00229	0.57200576	26.58	1	0.050593158	0.949406842
AP00230	0.641725389	40.51	1	0.031560684	0.968439316
AP00231	0.618649577	36.06	1	0.023881742	0.976118258
AP00232	0.606959263	33.43	1	0.024880912	0.975119088
AP00233	0.641041716	40.34	0	0.523012362	0.476987638
AP00234	0.522444573	19.21	0	0.841316746	0.158683254
AP00235	0.823976962	74.65	1	0.000780952	0.999219048
AP00236	0.751619934	61.67	1	0.053953522	0.946046478
AP00237	0.670564979	46.32	1	0.095892954	0.904107046
AP00238	0.931324588	87.73	0	0.627794046	0.372205954
AP00239	0.558664681	24.02	1	0.082504036	0.917495964
AP00240	0.695231079	51.38	0	0.810999697	0.189000303
AP00241	0.749705456	61.15	0	0.760276696	0.239723304
AP00242	0.714286843	55.37	0	0.936152838	0.063847162
AP00243	0.68564306	49.37	0	0.86198473	0.13801527
AP00244	0.703826702	53.23	0	0.715488265	0.284511735
AP00245	0.715007828	55.57	0	0.761454106	0.238545894
AP00246	0.623668682	36.94	1	0.181797318	0.818202682
AP00247	0.605486037	33.07	1	0.232321687	0.767678313
AP00248	0.727905668	57.77	0	0.706108917	0.293891083
AP00249	0.658550439	43.91	0	0.314122908	0.685877092
AP00250	0.66582906	45.39	0	0.725013242	0.274986758
AP00251	0.674086113	46.87	0	0.513693267	0.486306733
AP00252	0.66582906	45.39	0	0.725013242	0.274986758
AP00253	0.606965839	33.46	0	0.668365306	0.331634694
AP00254	0.687885228	49.95	0	0.693836699	0.306163301
AP00255	0.680307959	48.2	0	0.710841302	0.289158698
AP00256	0.687703094	49.89	0	0.752888936	0.247111064
AP00257	0.82060445	74.16	0	0.621322389	0.378677611
AP00258	0.805680249	71.63	0	0.334053052	0.665946948
AP00259	0.858903944	80.04	0	0.596037571	0.403962429
AP00260	0.733346959	58.55	0	0.492759973	0.507240027
AP00261	0.653350657	42.94	0	0.975137349	0.024862651
AP00262	0.686767055	49.66	1	0.047670967	0.952329033
AP00263	0.771494463	65.5	0	0.714340818	0.285659182
AP00264	0.820887484	74.2	1	0.001014842	0.998985158
AP00265	0.81719231	73.68	1	0.027385411	0.972614589
AP00266	0.71279459	55.08	1	0.003904874	0.996095126
AP00267	0.812944113	72.96	1	0.005566926	0.994433074
AP00268	0.825744283	74.91	1	0.006707516	0.993292484
AP00269	0.834451757	76.11	0	0.450854987	0.549145013
AP00270	0.697062374	51.7	1	0.066179859	0.933820141
AP00271	1.295801732	97.01	1	0.136828098	0.863171902
AP00272	0.773931574	66.05	0	0.384958441	0.615041559
AP00273	0.687254653	49.79	1	0.022284839	0.977715161
AP00274	0.293246264	1.2	1	0.013229557	0.986770443
AP00275	0.384687755	5.23	1	0.024749891	0.975250109
AP00276	0.562883974	24.89	1	0.01839688	0.98160312
AP00277	0.562785468	24.86	1	0.028554233	0.971445767
AP00278	0.584651406	29.31	1	0.024782558	0.975217442
AP00279	0.555780513	23.5	1	0.024171755	0.975828245
AP00280	0.575560207	27.3	1	0.004236384	0.995763616
AP00281	0.679469304	48.07	1	0.053703836	0.946296164
AP00282	0.409357887	7.21	1	0.016295845	0.983704155
AP00283	0.850649555	78.97	1	0.00235535	0.99764465
AP00284	0.816134487	73.39	0	0.969167101	0.030832899
AP00285	0.757009298	62.71	1	0.006186125	0.993813875
AP00286	0.862192326	80.59	1	0.115970147	0.884029853
AP00287	0.861604392	80.49	1	0.023613759	0.976386241
AP00288	0.849772043	78.9	0	0.982354767	0.017645233
AP00289	0.739771285	59.69	1	0.034407411	0.965592589
AP00290	0.738993306	59.56	0	0.181358033	0.818641967
AP00291	0.712573208	54.98	0	0.19642336	0.80357664
AP00292	0.801593302	70.69	0	0.967986977	0.032013023
AP00293	0.47628059	13.11	1	0.230969349	0.769030651
AP00294	0.825518469	74.88	0	0.254378976	0.745621024
AP00295	0.757363214	62.8	0	0.692962001	0.307037999
AP00296	0.833402009	75.95	1	0.129872018	0.870127982
AP00297	0.827190776	75.01	1	0.163275382	0.836724618
AP00298	0.6161594	35.57	1	0.012973669	0.987026331
AP00299	0.812781075	72.9	1	0.000484892	0.999515108
AP00300	0.842205302	77.64	1	0.001832012	0.998167988
AP00301	0.464318921	11.94	1	0.11254761	0.88745239
AP00302	1.017647458	91.85	1	0.014704106	0.985295894
AP00303	1.041973763	92.89	0	0.408991569	0.591008431
AP00304	0.842104046	77.6	0	0.671566477	0.328433523
AP00305	1.07834929	93.77	0	0.748417501	0.251582499
AP00306	1.069681101	93.51	0	0.476977649	0.523022351
AP00307	0.753959656	62.12	1	0.11030617	0.88969383
AP00308	0.63795584	39.6	0	0.250112922	0.749887078
AP00309	0.720941365	56.67	1	0.016975934	0.983024066
AP00310	0.580960055	28.4	1	0.044081455	0.955918545
AP00311	0.632775248	38.72	0	0.891195315	0.108804685
AP00312	0.853849903	79.41	1	0.015080297	0.984919703
AP00313	0.858141811	79.97	1	0.003023308	0.996976692
AP00314	0.56051024	24.41	0	0.349846133	0.650153867
AP00315	0.748377776	60.99	1	0.097216124	0.902783876
AP00316	0.74047472	59.88	1	0.039631994	0.960368006
AP00317	0.724140067	57.22	1	0.018023629	0.981976371
AP00318	0.734835471	58.97	1	0.012395022	0.987604978
AP00319	0.703624973	53.07	1	0.100626587	0.899373413
AP00320	0.747286664	60.76	1	0.005538	0.994462
AP00321	0.696342102	51.67	1	0.01382481	0.98617519
AP00322	0.708922098	54.24	1	0.018907773	0.981092227
AP00323	0.673004114	46.67	1	0.137393315	0.862606685
AP00324	0.750803971	61.47	1	0.111014873	0.888985127
AP00325	0.547904772	22.43	1	0.027965526	0.972034474
AP00326	0.759731708	63.39	1	0.164227362	0.835772638
AP00327	0.883697454	83.45	0	0.570960157	0.429039843
AP00328	0.710504353	54.53	1	0.118861088	0.881138912
AP00329	0.60719188	33.59	0	0.51319221	0.48680779
AP00330	0.698567814	52.06	1	0.006758478	0.993241522
AP00331	0.715076344	55.6	1	0.003658086	0.996341914
AP00332	0.954733664	89.22	1	0.00015699	0.99984301
AP00333	0.757638641	62.9	1	0.000802972	0.999197028
AP00334	2.030608359	99.61	0	0.738604972	0.261395028
AP00335	0.83597974	76.53	0	0.998842129	0.001157871
AP00336	0.748769216	61.02	0	0.996667387	0.003332613
AP00337	0.966671444	89.91	0	0.91406111	0.08593889
AP00338	0.876421239	82.57	0	0.687239585	0.312760415
AP00339	0.439810383	9.8	1	0.004806503	0.995193497
AP00340	0.446393053	10.39	1	0.007334855	0.992665145
AP00341	0.704877156	53.42	1	0.124746373	0.875253627
AP00342	0.837022425	76.83	1	0.033928515	0.966071485
AP00343	0.621217683	36.58	0	0.854443117	0.145556883
AP00344	0.920508831	86.98	0	0.998548516	0.001451484
AP00345	0.653312735	42.91	0	0.712324761	0.287675239
AP00346	0.559725996	24.18	1	0.062306169	0.937693831
AP00347	0.530566863	20.16	1	0.019808239	0.980191761
AP00348	0.619920399	36.22	1	0.005051731	0.994948269
AP00349	0.637826523	39.57	1	0.015114367	0.984885633
AP00350	0.600256383	32.2	0	0.862575275	0.137424725
AP00351	0.749620891	61.08	1	0.016956105	0.983043895
AP00352	0.740134502	59.82	1	0.01391798	0.98608202
AP00353	0.727059129	57.55	1	0.007991242	0.992008758
AP00354	0.546386624	22.27	1	0.038465017	0.961534983
AP00355	0.529265579	20.06	0	0.656790923	0.343209077
AP00356	0.92794677	87.5	0	0.445576665	0.554423335
AP00357	0.801610745	70.72	1	0.040762798	0.959237202
AP00358	0.67433638	46.97	1	0.018959646	0.981040354
AP00359	0.766032735	64.46	0	0.977943182	0.022056818
AP00360	0.7281868	57.81	0	0.984958726	0.015041274
AP00361	0.725154914	57.32	0	0.999756991	0.000243009
AP00362	0.993459381	91.17	0	0.999266193	0.000733807
AP00363	1.063560203	93.44	0	0.995684781	0.004315219
AP00364	0.8896865	83.93	0	0.997354794	0.002645206
AP00365	0.989232076	91.14	0	0.999060375	0.000939625
AP00366	0.513454441	17.92	1	0.000371215	0.999628785
AP00367	0.67581183	47.32	1	0.006513209	0.993486791
AP00368	0.840619598	77.44	1	0.008812789	0.991187211
AP00369	0.741395078	60.05	1	0.086019311	0.913980689
AP00370	0.668691911	45.76	1	0.000163121	0.999836879
AP00371	0.793565178	69.04	1	0.188712421	0.811287579
AP00372	0.484839449	14.09	1	0.007557776	0.992442224
AP00373	0.583829145	29.11	1	0.002434263	0.997565737
AP00374	0.409239082	7.17	1	0.057602019	0.942397981
AP00375	0.43094536	9.09	1	0.077213162	0.922786838
AP00376	0.650634751	42.29	1	0.003914932	0.996085068
AP00377	0.543477227	21.81	1	0.046015613	0.953984387
AP00378	0.626331448	37.49	1	0.005037282	0.994962718
AP00379	0.584228107	29.21	0	0.339374309	0.660625691
AP00380	0.449516033	10.68	1	0.003162184	0.996837816
AP00381	0.671188911	46.48	1	0.002560072	0.997439928
AP00382	0.722672737	56.96	1	0.00338329	0.99661671
AP00383	0.686657208	49.63	1	0.000415485	0.999584515
AP00384	0.713951587	55.34	1	0.000129052	0.999870948
AP00385	0.44852695	10.58	1	0.013745802	0.986254198
AP00386	0.464075847	11.91	1	0.000533676	0.999466324
AP00387	0.468036906	12.4	1	0.000607003	0.999392997
AP00388	0.488637133	14.57	1	0.00283268	0.99716732
AP00389	0.580827657	28.37	1	0.006394849	0.993605151
AP00390	0.593165067	30.77	1	0.000852435	0.999147565
AP00391	0.782982505	67.32	1	0.033188084	0.966811916
AP00392	0.730668951	58.29	1	0.006653112	0.993346888
AP00393	0.794236772	69.26	1	0.026708911	0.973291089
AP00394	0.865384888	81.21	1	0.032390236	0.967609764
AP00395	0.807723591	71.92	1	0.33739335	0.66260665
AP00396	1.332081068	97.44	1	0.160597348	0.839402652
AP00397	0.720241976	56.51	0	0.992004835	0.007995165
AP00398	0.666288862	45.54	0	0.901082177	0.098917823
AP00399	0.715285788	55.7	0	0.339431136	0.660568864
AP00400	0.74514529	60.5	0	0.999691886	0.000308114
AP00401	0.817062024	73.61	1	0.007516756	0.992483244
AP00402	0.865539895	81.27	0	0.854252926	0.145747074
AP00403	0.797451633	69.88	1	0.121047534	0.878952466
AP00404	2.013182327	99.58	0	0.658605744	0.341394256
AP00405	0.738882392	59.53	1	0.075085299	0.924914701
AP00406	0.771311516	65.47	1	0.066438689	0.933561311
AP00407	0.75523922	62.35	1	0.012295236	0.987704764
AP00408	0.682418678	48.85	1	0.090485605	0.909514395
AP00409	0.798626741	70.01	0	0.541138824	0.458861176
AP00410	0.887135841	83.61	0	0.274656415	0.725343585
AP00411	1.240117329	96.49	1	0.039772327	0.960227673
AP00412	0.734929083	59.01	0	0.978175397	0.021824603
AP00413	0.755826114	62.51	0	0.72177097	0.27822903
AP00414	0.7211668	56.7	1	0.000557705	0.999442295
AP00415	0.726881083	57.48	1	0.000526062	0.999473938
AP00416	0.766352608	64.56	1	0.000264252	0.999735748
AP00417	0.764769795	64.33	1	0.0001192	0.9998808
AP00418	0.687782948	49.92	1	0.000311439	0.999688561
AP00419	0.561986975	24.8	1	0.222702036	0.777297964
AP00420	0.799677165	70.24	1	0.315196507	0.684803493
AP00421	0.822507198	74.46	1	0.199127082	0.800872918
AP00422	0.901683252	85.04	1	0.007171425	0.992828575
AP00423	0.88010008	82.99	1	0.053702181	0.946297819
AP00424	0.399847731	6.46	1	0.019521534	0.980478466
AP00425	0.604830706	32.88	0	0.225151717	0.774848283
AP00426	0.496097275	15.58	1	0.143831842	0.856168158
AP00427	0.653955703	43.17	1	0.021431652	0.978568348
AP00428	0.769409014	65.01	0	0.645952424	0.354047576
AP00429	0.629981795	38.04	0	0.554621824	0.445378176
AP00430	0.536383398	21	1	0.002104126	0.997895874
AP00431	0.943421775	88.64	1	0.014434775	0.985565225
AP00432	0.907802186	85.85	1	0.000877811	0.999122189
AP00433	0.905318898	85.49	0	0.499379922	0.500620078
AP00434	0.642972248	40.67	1	0.143989261	0.856010739
AP00435	0.498657378	16	1	0.039302859	0.960697141
AP00436	0.875202616	82.44	0	0.902230282	0.097769718
AP00437	0.794688736	69.36	1	0.15075811	0.84924189
AP00438	0.928002715	87.54	1	0.003078835	0.996921165
AP00439	0.808089715	72.02	0	0.322396609	0.677603391
AP00440	0.768414108	64.85	1	0.006986417	0.993013583
AP00441	0.772057731	65.73	0	0.408434364	0.591565636
AP00442	0.871072482	81.79	1	0.003763163	0.996236837
AP00443	0.821246573	74.29	1	0.064222618	0.935777382
AP00444	0.75542746	62.41	1	0.021208846	0.978791154
AP00445	0.915983234	86.6	1	0.00026942	0.99973058
AP00446	0.883142372	83.38	0	0.999952352	4.76E-05
AP00447	0.644772771	41.19	1	0.004286063	0.995713937
AP00448	0.551229288	22.95	1	0.154385167	0.845614833
AP00449	0.807196975	71.79	0	0.99934587	0.00065413
AP00450	1.160581691	95.36	1	0.02042563	0.97957437
AP00451	0.914762415	86.43	1	0.017028243	0.982971757
AP00452	0.51645513	18.31	1	0.015564663	0.984435337
AP00453	0.473012229	12.79	1	0.03518637	0.96481363
AP00454	0.480615284	13.57	1	0.000325807	0.999674193
AP00455	0.643412789	40.77	1	0.002244935	0.997755065
AP00456	0.596349579	31.42	1	0.136526219	0.863473781
AP00457	0.565680278	25.41	1	0.034161824	0.965838176
AP00458	0.5730985	26.87	1	0.246163526	0.753836474
AP00459	0.900442152	84.91	1	0.002244511	0.997755489
AP00460	0.455980105	11.23	1	0.000702803	0.999297197
AP00461	0.472294773	12.66	1	0.021159141	0.978840859
AP00462	0.467973735	12.37	1	0.087184995	0.912815005
AP00463	0.399610474	6.39	1	0.001623131	0.998376869
AP00464	0.415270029	7.72	1	0.001053518	0.998946482
AP00465	0.422953983	8.44	1	0.000759621	0.999240379
AP00466	0.401908744	6.56	1	0.000550483	0.999449517
AP00467	0.508484924	17.4	1	0.000387869	0.999612131
AP00468	0.417805716	8.08	1	0.069131652	0.930868348
AP00469	0.483831644	13.96	1	0.000837954	0.999162046
AP00470	0.511407496	17.72	1	0.002122582	0.997877418
AP00471	0.503877132	16.85	1	0.132681681	0.867318319
AP00472	0.508199754	17.3	1	0.001725039	0.998274961
AP00473	0.211299109	0.42	1	0.045409293	0.954590707
AP00474	0.387486233	5.45	1	0.026340826	0.973659174
AP00475	0.69496715	51.28	0	0.346777358	0.653222642
AP00476	0.71838075	56.09	0	0.359960791	0.640039209
AP00477	0.715869771	55.83	0	0.923987245	0.076012755
AP00478	0.639309733	39.95	1	0.247538079	0.752461921
AP00479	0.536799568	21.11	1	0.010174366	0.989825634
AP00480	0.845615606	78.22	0	0.976635762	0.023364238
AP00481	0.50699354	17.14	0	0.308619769	0.691380231
AP00482	0.541052957	21.58	0	0.513346956	0.486653044
AP00483	0.809977305	72.31	0	0.488405641	0.511594359
AP00484	0.577098143	27.65	1	0.003395252	0.996604748
AP00485	0.448520984	10.55	1	0.081428317	0.918571683
AP00486	0.433011507	9.22	1	0.074695724	0.925304276
AP00487	0.445903626	10.32	1	0.054630717	0.945369283
AP00488	0.41878615	8.24	1	0.057652416	0.942347584
AP00489	0.780002041	66.93	0	0.368851168	0.631148832
AP00490	0.774314548	66.08	1	0.088083735	0.911916265
AP00491	0.7696371	65.08	1	0.121628776	0.878371224
AP00492	0.771837039	65.66	0	0.518798362	0.481201638
AP00493	0.582705614	28.79	0	0.49034787	0.50965213
AP00494	0.274291181	0.91	1	0.000166485	0.999833515
AP00495	0.788203183	68.26	1	0.24502831	0.75497169
AP00496	0.696114899	51.51	1	0.051141836	0.948858164
AP00497	1.034697151	92.63	1	0.109286118	0.890713882
AP00498	0.712978218	55.11	1	0.140201569	0.859798431
AP00499	1.330011696	97.4	0	0.665473693	0.334526307
AP00500	0.599415106	32	1	0.018074454	0.981925546
AP00501	0.947757598	88.87	1	0.150663749	0.849336251
AP00502	0.586657291	29.67	1	0.013650104	0.986349896
AP00503	0.813895011	73.16	1	0.006223281	0.993776719
AP00504	0.81302756	73.03	1	0.019284031	0.980715969
AP00505	1.008158845	91.53	0	0.858304064	0.141695936
AP00506	1.005126299	91.46	1	0.001613917	0.998386083
AP00507	0.483965494	13.99	1	0.00017358	0.99982642
AP00508	0.439185521	9.7	1	0.102238479	0.897761521
AP00509	0.794765408	69.39	0	0.997761374	0.002238626
AP00510	0.416340092	7.89	0	0.303346067	0.696653933
AP00511	2.041094845	99.64	0	0.86782102	0.13217898
AP00512	1.909976225	99.42	0	0.697508731	0.302491269
AP00513	0.613654453	35.02	1	0.001250403	0.998749597
AP00514	0.659713302	44.3	1	0.002898234	0.997101766
AP00515	0.659692374	44.27	1	0.001741991	0.998258009
AP00516	0.647387383	41.54	0	0.190303575	0.809696425
AP00517	0.669969459	46.15	0	0.351472933	0.648527067
AP00518	0.733444237	58.58	1	0.001632169	0.998367831
AP00519	0.871916973	81.92	1	0.004911496	0.995088504
AP00520	0.869494395	81.63	0	0.965942385	0.034057615
AP00521	0.777316021	66.5	1	0.00226879	0.99773121
AP00522	0.632368349	38.62	0	0.564990975	0.435009025
AP00523	1.107503413	94.55	0	0.998274341	0.001725659
AP00524	0.675345441	47.26	1	0.001785287	0.998214713
AP00525	0.579631504	28.11	1	0.00918143	0.99081857
AP00526	0.67130014	46.58	1	0.001188584	0.998811416
AP00527	0.710776535	54.56	1	0.002111686	0.997888314
AP00528	2.462793718	99.77	0	0.999868322	0.000131678
AP00529	0.494727661	15.38	0	0.697225332	0.302774668
AP00530	0.605387275	33.04	1	0.26796985	0.73203015
AP00531	0.664821011	45.21	0	0.239487695	0.760512305
AP00532	0.848016983	78.51	0	0.812952125	0.187047875
AP00533	0.612537495	34.79	0	0.658863997	0.341136003
AP00534	0.866365029	81.37	1	0.124297292	0.875702708
AP00535	0.542204681	21.71	1	0.010665561	0.989334439
AP00536	0.856311686	79.78	0	0.997111319	0.002888681
AP00537	1.034405307	92.6	1	0.152844683	0.847155317
AP00538	0.745186677	60.53	0	0.44898271	0.55101729
AP00539	0.869459198	81.56	1	0.02914658	0.97085342
AP00540	0.642100956	40.6	1	0.200658116	0.799341884
AP00541	0.645404317	41.29	0	0.725752641	0.274247359
AP00542	0.643614179	40.9	1	0.00585815	0.99414185
AP00543	0.679685907	48.1	0	0.687615691	0.312384309
AP00544	0.626354235	37.52	0	0.977991785	0.022008215
AP00545	0.67108188	46.41	0	0.927315431	0.072684569
AP00546	0.651784372	42.49	0	0.894570716	0.105429284
AP00547	0.675728128	47.29	0	0.95185663	0.04814337
AP00548	0.675206502	47.16	1	0.012982596	0.987017404
AP00549	0.892175258	84.13	0	0.537224692	0.462775308
AP00550	0.804995209	71.54	1	0.002019153	0.997980847
AP00551	1.786061682	99.32	1	0.001211763	0.998788237
AP00552	0.577145547	27.69	1	0.124489483	0.875510517
AP00553	1.076921633	93.7	0	0.962757135	0.037242865
AP00554	0.586270744	29.57	1	0.003177523	0.996822477
AP00555	0.876975092	82.64	0	0.810792958	0.189207042
AP00556	0.3125176	1.72	1	0.064537771	0.935462229
AP00557	0.580984033	28.43	1	0.023406136	0.976593864
AP00558	0.76805649	64.72	1	0.011772144	0.988227856
AP00559	0.734397685	58.88	0	0.999674725	0.000325275
AP00560	1.009726393	91.56	0	0.982157321	0.017842679
AP00561	0.485697434	14.18	0	0.272839277	0.727160723
AP00562	0.470350179	12.5	1	0.067590603	0.932409397
AP00563	0.843459507	77.83	0	0.836317007	0.163682993
AP00564	0.796824015	69.62	0	0.439643492	0.560356508
AP00565	0.752222429	61.83	1	0.138096208	0.861903792
AP00566	0.438741852	9.64	1	0.0617861	0.9382139
AP00567	0.807410431	71.89	1	0.083733922	0.916266078
AP00568	0.543274372	21.78	1	0.001408716	0.998591284
AP00569	0.597241988	31.61	1	0.157375484	0.842624516
AP00570	0.680930843	48.36	0	0.958204197	0.041795803
AP00571	0.66059674	44.5	0	0.971843059	0.028156941
AP00572	0.473375032	12.82	1	0.065269745	0.934730255
AP00573	0.497995822	15.9	1	0.007278513	0.992721487
AP00574	0.475680598	13.08	1	0.020230144	0.979769856
AP00575	0.35529029	3.02	1	0.061783924	0.938216076
AP00576	0.307743838	1.56	1	0.087403678	0.912596322
AP00577	0.305501984	1.53	1	0.014323943	0.985676057
AP00578	0.330099884	2.08	1	0.00174797	0.99825203
AP00579	0.418103817	8.16	1	0.005581294	0.994418706
AP00580	0.336656299	2.24	1	0.00032965	0.99967035
AP00581	0.446216668	10.35	1	0.017655242	0.982344758
AP00582	0.505544765	17.07	1	0.007098236	0.992901764
AP00583	0.47776512	13.31	0	0.540036503	0.459963497
AP00584	0.792242568	68.81	1	0.042635855	0.957364145
AP00585	0.551485597	23.01	1	0.162721144	0.837278856
AP00586	0.734120123	58.81	1	0.015474603	0.984525397
AP00587	0.254561698	0.71	1	0.008172216	0.991827784
AP00588	0.485091689	14.15	1	0.021492471	0.978507529
AP00589	0.696249062	51.64	1	0.004157457	0.995842543
AP00590	0.792935553	68.94	0	0.275517139	0.724482861
AP00591	0.553120218	23.27	1	0.004480895	0.995519105
AP00592	0.424486009	8.54	1	0.000737628	0.999262372
AP00593	0.372419907	4.25	1	0.000873477	0.999126523
AP00594	0.849475184	78.81	0	0.891288342	0.108711658
AP00595	0.248386067	0.6	1	0.00436674	0.99563326
AP00596	0.705015533	53.52	1	0.018256847	0.981743153
AP00597	0.365235419	3.51	1	0.0160489	0.9839511
AP00598	0.583243952	28.98	1	0.017753634	0.982246366
AP00599	0.553258376	23.3	0	0.436427517	0.563572483
AP00600	0.545776461	22.2	0	0.544736259	0.455263741
AP00601	0.414173169	7.63	1	0.039221341	0.960778659
AP00602	0.379343999	4.9	1	0.031724418	0.968275582
AP00603	0.379445623	4.93	1	0.001121415	0.998878585
AP00604	0.502369896	16.68	1	0.012345894	0.987654106
AP00605	0.636104833	39.24	1	0.017598946	0.982401054
AP00606	0.409850755	7.3	1	0.000585655	0.999414345
AP00607	0.415656171	7.76	1	0.084370982	0.915629018
AP00608	1.041741308	92.86	1	0.029313643	0.970686357
AP00609	0.456905225	11.33	1	0.040755204	0.959244796
AP00610	0.834768069	76.18	1	0.004153089	0.995846911
AP00611	0.685774554	49.4	1	0.033106733	0.966893267
AP00612	0.823471162	74.59	0	0.99968541	0.00031459
AP00613	0.600055303	32.13	1	0.024096504	0.975903496
AP00614	0.620830844	36.48	1	0.020546977	0.979453023
AP00615	0.609707389	34.11	1	0.003499038	0.996500962
AP00616	0.579636205	28.14	1	0.011913764	0.988086236
AP00617	0.578197482	27.91	1	0.006114247	0.993885753
AP00618	0.561759094	24.76	1	0.055559872	0.944440128
AP00619	0.539285809	21.29	1	0.08100035	0.91899965
AP00620	0.515293226	18.18	1	0.030878701	0.969121299
AP00621	0.586007379	29.54	0	0.298796634	0.701203366
AP00622	0.583619548	29.08	0	0.289866831	0.710133169
AP00623	0.625400484	37.26	1	0.00041746	0.99958254
AP00624	0.581655877	28.5	1	0.041304218	0.958695782
AP00625	0.75440625	62.25	0	0.19705678	0.80294322
AP00626	0.715735684	55.79	1	0.076256861	0.923743139
AP00627	0.750728424	61.44	1	0.072218513	0.927781487
AP00628	0.762541978	63.84	1	0.062501461	0.937498539
AP00629	0.713382147	55.21	1	0.015459331	0.984540669
AP00630	0.556437656	23.69	0	0.742147423	0.257852577
AP00631	0.937365758	88.28	1	0.024168828	0.975831172
AP00632	0.885044343	83.51	0	0.433191729	0.566808271
AP00633	0.959133259	89.45	0	0.543111282	0.456888718
AP00634	0.759706327	63.36	0	0.268786768	0.731213232
AP00635	0.91267063	86.3	0	0.573683798	0.426316202
AP00636	0.631719362	38.45	0	0.671563357	0.328436643
AP00637	0.933949707	87.96	0	0.653520514	0.346479486
AP00638	0.670255691	46.28	1	0.060380316	0.939619684
AP00639	0.74671661	60.66	1	0.186526296	0.813473704
AP00640	0.757068494	62.77	0	0.614669724	0.385330276
AP00641	0.564038418	25.09	0	0.984669265	0.015330735
AP00642	0.813516019	73.09	0	0.936911053	0.063088947
AP00643	0.569507166	26.06	0	0.986515267	0.013484733
AP00644	0.820044483	74.07	0	0.935777885	0.064222115
AP00645	0.573226324	26.91	0	0.983928039	0.016071961
AP00646	0.655410423	43.52	1	0.074570932	0.925429068
AP00647	0.425097783	8.6	1	0.044578781	0.955421219
AP00648	0.448241517	10.48	1	0.000786158	0.999213842
AP00649	0.450920947	10.78	1	0.032051419	0.967948581
AP00650	0.4882013	14.51	1	0.031678668	0.968321332
AP00651	0.477103632	13.27	1	0.007211653	0.992788347
AP00652	0.521124281	19.12	1	0.025400361	0.974599639
AP00653	0.565842846	25.45	0	0.365426969	0.634573031
AP00654	0.489747645	14.77	1	0.009926972	0.990073028
AP00655	0.536904104	21.19	1	0.027263131	0.972736869
AP00656	0.509109307	17.53	1	0.058048164	0.941951836
AP00657	0.715510199	55.76	0	0.31566992	0.68433008
AP00658	0.296344081	1.28	1	0.007719203	0.992280797
AP00659	0.635624987	39.21	1	0.089311076	0.910688924
AP00660	0.409457424	7.24	1	0.0269471	0.9730529
AP00661	0.370843584	4.06	1	0.004626331	0.995373669
AP00662	0.462089053	11.68	1	0.004514883	0.995485117
AP00663	0.407059085	7.01	1	0.003633467	0.996366533
AP00664	0.576574228	27.59	1	0.029816231	0.970183769
AP00665	0.555590774	23.47	1	0.002216332	0.997783668
AP00666	0.931126123	87.7	0	0.994537257	0.005462743
AP00667	0.719258913	56.31	0	0.999821741	0.000178259
AP00668	0.684166705	49.2	0	0.999836023	0.000163977
AP00669	0.758199504	63.06	0	0.99985485	0.00014515
AP00670	0.770072751	65.27	0	0.999548799	0.000451201
AP00671	0.810116662	72.35	0	0.999669007	0.000330993
AP00672	0.842468038	77.67	0	0.717771216	0.282228784
AP00673	0.730560046	58.2	0	0.329493925	0.670506075
AP00674	0.518482172	18.6	0	0.588948569	0.411051431
AP00675	0.835804179	76.44	0	0.602171055	0.397828945
AP00676	0.635220289	39.11	1	0.000876062	0.999123938
AP00677	0.832307457	75.79	1	0.00051439	0.99948561
AP00678	0.736579148	59.17	1	0.133455464	0.866544536
AP00679	0.474624458	12.92	1	0.002895477	0.997104523
AP00680	0.682222299	48.75	1	0.012948577	0.987051423
AP00681	1.303350305	97.18	1	0.071186616	0.928813384
AP00682	1.080286051	93.83	1	0.169434033	0.830565967
AP00683	1.362606058	97.63	1	0.004855755	0.995144245
AP00684	1.608586761	98.77	1	0.01226106	0.98773894
AP00685	0.440862967	9.96	1	0.025374637	0.974625363
AP00686	0.697094554	51.74	1	0.045894367	0.954105633
AP00687	0.90175958	85.1	0	0.96536474	0.03463526
AP00688	0.597988552	31.81	1	0.400078632	0.599921368
AP00689	1.658150856	98.93	1	0.154326016	0.845673984
AP00690	1.644688462	98.9	1	0.183593581	0.816406419
AP00691	0.730221208	58.13	1	0.003407874	0.996592126
AP00692	0.697248838	51.77	1	0.003470958	0.996529042
AP00693	1.172695268	95.59	0	0.664923197	0.335076803
AP00694	0.59774234	31.71	1	0.005428575	0.994571425
AP00695	0.252631247	0.68	1	0.004407441	0.995592559
AP00696	0.756200947	62.54	1	0.051265529	0.948734471
AP00697	0.890184357	83.97	1	0.018407928	0.981592072
AP00698	0.674133798	46.93	0	0.740108277	0.259891723
AP00699	0.650614359	42.26	0	0.666447048	0.333552952
AP00700	0.666740154	45.6	0	0.73761583	0.26238417
AP00701	0.651801125	42.52	1	0.051809264	0.948190736
AP00702	0.780946171	67.06	1	0.02889978	0.97110022
AP00703	0.720222868	56.48	1	0.072960341	0.927039659
AP00704	0.86309184	80.72	0	0.190433847	0.809566153
AP00705	0.750989328	61.51	1	0.04543622	0.95456378
AP00706	0.730912993	58.36	1	0.160251978	0.839748022
AP00707	1.206792588	96.14	0	0.736846217	0.263153783
AP00708	0.817032694	73.58	1	0.011840468	0.988159532
AP00709	0.924821097	87.18	1	0.014913158	0.985086842
AP00710	0.894882171	84.36	1	0.111416377	0.888583623
AP00711	0.880343933	83.02	1	0.002678279	0.997321721
AP00712	0.87272145	82.12	1	0.007330494	0.992669506
AP00713	0.849093264	78.77	1	0.006168705	0.993831295
AP00714	0.926273136	87.34	1	0.093150745	0.906849255
AP00715	0.841472394	77.51	1	0.003046322	0.996953678
AP00716	0.810606495	72.44	1	0.005080075	0.994919925
AP00717	0.821551255	74.33	1	0.310166357	0.689833643
AP00718	0.910520905	86.04	1	0.148776435	0.851223565
AP00719	0.918686275	86.85	0	0.527559491	0.472440509
AP00720	0.832635458	75.85	1	0.312711465	0.687288535
AP00721	0.882607567	83.28	1	0.065260215	0.934739785
AP00722	0.727868211	57.71	1	0.003168068	0.996831932
AP00723	0.575491694	27.26	1	0.08990395	0.91009605
AP00724	1.145921201	95.13	1	0.00063389	0.99936611
AP00725	1.080172436	93.8	1	0.00099901	0.99900099
AP00726	0.857748758	79.94	0	0.999779828	0.000220172
AP00727	0.546852652	22.33	1	0.077383363	0.922616637
AP00728	0.567453245	25.87	1	0.065325247	0.934674753
AP00729	0.172601445	0.13	1	0.034226221	0.965773779
AP00730	0.74326451	60.21	1	0.255843614	0.744156386
AP00731	0.747594163	60.79	1	0.000585531	0.999414469
AP00732	0.775646522	66.31	1	0.000812517	0.999187483
AP00733	0.608509499	33.82	1	0.166494239	0.833505761
AP00734	0.595194406	31.19	1	0.040265796	0.959734204
AP00735	0.622636344	36.64	1	0.000232908	0.999767092
AP00736	0.61220882	34.7	1	0.019861514	0.980138486
AP00737	0.68600485	49.46	1	0.088075789	0.911924211
AP00738	0.787555648	68.16	1	0.005157252	0.994842748
AP00739	0.83859681	77.15	1	0.018616703	0.981383297
AP00740	0.833526419	75.98	1	0.027368333	0.972631667
AP00741	0.614610406	35.38	0	0.728657018	0.271342982
AP00742	0.843069995	77.73	1	0.01317249	0.98682751
AP00743	0.825086243	74.78	1	0.023043585	0.976956415
AP00744	0.71365611	55.27	0	0.753488954	0.246511046
AP00745	0.661842403	44.69	0	0.250660642	0.749339358
AP00746	0.90081408	84.97	0	0.28339226	0.71660774
AP00747	0.698506025	52.03	0	0.257170721	0.742829279
AP00748	0.622684014	36.71	0	0.974429618	0.025570382
AP00749	0.625866593	37.36	0	0.999861343	0.000138657
AP00750	0.808779238	72.05	0	0.99947385	0.00052615
AP00751	0.730394046	58.16	0	0.810029992	0.189970008
AP00752	0.809909136	72.28	0	0.86164208	0.13835792
AP00753	0.86343425	80.82	0	0.945908001	0.054091999
AP00754	0.695440528	51.41	0	0.999883336	0.000116664
AP00755	0.571024379	26.29	0	0.971786549	0.028213451
AP00756	0.658163549	43.85	0	0.954760493	0.045239507
AP00757	0.732100457	58.42	1	0.155581876	0.844418124
AP00758	0.783656866	67.48	0	0.730736407	0.269263593
AP00759	0.755588659	62.45	0	0.819376867	0.180623133
AP00760	0.639671911	40.12	0	0.817272592	0.182727408
AP00761	0.693592228	50.99	0	0.642543782	0.357456218
AP00762	0.620893522	36.51	1	0.153998704	0.846001296
AP00763	0.493270052	15.12	0	0.29266116	0.70733884
AP00764	0.786754842	67.93	0	0.44713476	0.55286524
AP00765	0.617154089	35.7	0	0.972428918	0.027571082
AP00766	0.906567473	85.69	0	0.375838397	0.624161603
AP00767	1.036606815	92.73	0	0.236880308	0.763119692
AP00768	0.751276718	61.57	1	0.065323218	0.934676782
AP00769	0.630712781	38.3	0	0.475194053	0.524805947
AP00770	0.69186987	50.73	1	0.297402767	0.702597233
AP00771	0.549481222	22.75	1	0.033382401	0.966617599
AP00772	0.645869943	41.35	1	0.000393334	0.999606666
AP00773	0.537457999	21.23	1	0.003033791	0.996966209
AP00774	0.570501015	26.23	1	0.002619258	0.997380742
AP00775	0.56732054	25.77	1	0.007723888	0.992276112
AP00776	0.534046298	20.58	1	0.002426635	0.997573365
AP00777	0.840388787	77.41	0	0.555753775	0.444246225
AP00778	0.653477847	43.01	1	0.036331344	0.963668656
AP00779	0.686832808	49.72	1	0.0053486	0.9946514
AP00780	0.743893252	60.37	0	0.585704567	0.414295433
AP00781	0.652493443	42.68	0	0.487909488	0.512090512
AP00782	0.752314796	61.9	0	0.670226666	0.329773334
AP00783	0.699326881	52.22	1	0.006880062	0.993119938
AP00784	0.620819518	36.45	1	0.021360038	0.978639962
AP00785	0.543838008	21.91	1	0.037110283	0.962889717
AP00786	0.611725029	34.47	1	0.030668579	0.969331421
AP00787	0.610404429	34.31	1	0.110604529	0.889395471
AP00788	0.562171039	24.83	0	0.473716985	0.526283015
AP00789	0.643929059	40.93	1	0.026602169	0.973397831
AP00790	0.63890258	39.86	1	0.003504884	0.996495116
AP00791	0.627220613	37.59	1	0.00459604	0.99540396
AP00792	0.630011176	38.07	1	0.029447674	0.970552326
AP00793	0.707483038	53.89	1	0.002879764	0.997120236
AP00794	0.700022073	52.34	1	0.00358572	0.99641428
AP00795	0.899385406	84.75	1	0.017191313	0.982808687
AP00796	0.930348858	87.62	0	0.296893477	0.703106523
AP00797	0.930348858	87.62	0	0.296893477	0.703106523
AP00798	0.831871381	75.66	0	0.998236254	0.001763746
AP00799	0.793711863	69.07	0	0.999961066	3.89E-05
AP00800	0.812531403	72.87	0	0.999366013	0.000633987
AP00801	0.994743368	91.2	0	0.880569732	0.119430268
AP00802	1.097016164	94.26	0	0.779580868	0.220419132
AP00803	1.041982177	92.92	0	0.752579104	0.247420896
AP00804	1.069936692	93.56	1	0.001389951	0.998610049
AP00805	0.583141245	28.92	0	0.99177291	0.00822709
AP00806	0.827354877	75.04	0	0.999377337	0.000622663
AP00807	1.010326025	91.59	0	0.660131575	0.339868425
AP00808	0.902776914	85.23	1	0.000284045	0.999715955
AP00809	0.9096433	85.95	1	0.004077061	0.995922939
AP00810	0.970595291	90.2	1	0.132174543	0.867825457
AP00811	0.637395357	39.5	0	0.541674884	0.458325116
AP00812	0.664107835	45.05	0	0.999989417	1.06E-05
AP00813	0.849537017	78.84	1	0.123782077	0.876217923
AP00814	0.915673096	86.53	1	0.026734594	0.973265406
AP00815	0.809012561	72.09	1	0.023602773	0.976397227
AP00816	0.807777739	71.96	1	0.030292791	0.969707209
AP00817	0.763763882	64.04	1	0.026938505	0.973061495
AP00818	0.408429569	7.04	1	0.004310175	0.995689825
AP00819	0.779727551	66.89	1	0.023198805	0.976801195
AP00820	0.825349131	74.81	1	0.027776709	0.972223291
AP00821	0.536014284	20.87	1	0.000365948	0.999634052
AP00822	0.344046839	2.5	1	0.016086678	0.983913322
AP00823	0.707942747	53.98	1	0.10053929	0.89946071
AP00824	0.733684074	58.68	1	0.072081198	0.927918802
AP00825	0.737499195	59.36	1	0.069062694	0.930937306
AP00826	0.72825528	57.87	1	0.053816787	0.946183213
AP00827	0.453252043	11.1	1	0.017784283	0.982215717
AP00828	0.482875405	13.73	1	0.011629417	0.988370583
AP00829	0.582625054	28.72	1	0.002165774	0.997834226
AP00830	0.535389434	20.74	1	0.028425591	0.971574409
AP00831	0.657321516	43.75	1	0.009208012	0.990791988
AP00832	0.737565883	59.4	1	0.035483859	0.964516141
AP00833	0.961331276	89.71	1	0.312063061	0.687936939
AP00834	0.579391112	28.04	1	0.135306518	0.864693482
AP00835	0.597927673	31.74	1	0.009627295	0.990372705
AP00836	0.589643696	30.15	1	0.008919615	0.991080385
AP00837	0.574064132	26.97	1	0.084556327	0.915443673
AP00838	0.591908056	30.51	1	0.0179231	0.9820769
AP00839	0.606474427	33.24	1	0.098800837	0.901199163
AP00840	0.982399217	90.75	1	0.103142079	0.896857921
AP00841	0.764154718	64.17	0	0.21717248	0.78282752
AP00842	0.818116352	73.81	0	0.293576869	0.706423131
AP00843	0.820374105	74.13	1	0.116138248	0.883861752
AP00844	0.761933048	63.78	0	0.270879944	0.729120056
AP00845	0.722549906	56.93	1	0.069126736	0.930873264
AP00846	0.914185472	86.37	1	0.012570385	0.987429615
AP00847	0.863423345	80.79	0	0.493306814	0.506693186
AP00848	0.96018233	89.48	0	0.733620344	0.266379656
AP00849	0.582979522	28.89	0	0.958622414	0.041377586
AP00850	0.847093064	78.45	0	0.37591947	0.62408053
AP00851	0.837063794	76.89	0	0.262046313	0.737953687
AP00852	0.666528774	45.57	1	0.013914131	0.986085869
AP00853	0.899314131	84.71	0	0.693920843	0.306079157
AP00854	0.717006228	55.89	1	0.154699528	0.845300472
AP00855	1.018747534	91.95	1	0.006644428	0.993355572
AP00856	0.877813245	82.7	1	0.00015795	0.99984205
AP00857	0.666244281	45.5	0	0.820581234	0.179418766
AP00858	0.764708453	64.3	1	0.048898475	0.951101525
AP00859	0.863703346	80.88	0	0.345488094	0.654511906
AP00860	0.356936067	3.15	1	0.003401019	0.996598981
AP00861	0.417461769	7.98	1	0.003616069	0.996383931
AP00862	0.369967183	3.96	1	0.002509404	0.997490596
AP00863	0.500804593	16.33	1	0.003549606	0.996450394
AP00864	0.353056037	2.82	1	0.013679913	0.986320087
AP00865	0.7020942	52.84	0	0.937482685	0.062517315
AP00866	0.507331354	17.2	1	0.01216965	0.98783035
AP00867	0.585449588	29.5	1	0.008042354	0.991957646
AP00868	0.785743104	67.67	1	0.051033697	0.948966303
AP00869	1.004771732	91.43	1	0.059514291	0.940485709
AP00870	0.475046102	12.95	1	0.084959781	0.915040219
AP00871	0.617333961	35.77	1	0.001494214	0.998505786
AP00872	0.771805238	65.63	1	0.004999961	0.995000039
AP00873	0.778082079	66.63	1	0.013351025	0.986648975
AP00874	0.296344081	1.28	1	0.007719203	0.992280797
AP00875	0.553513516	23.34	1	0.013797292	0.986202708
AP00876	0.564917915	25.22	1	0.017425763	0.982574237
AP00877	0.629297146	37.84	1	0.008498195	0.991501805
AP00878	0.305320962	1.49	1	0.001993789	0.998006211
AP00879	0.764832539	64.36	1	0.00626726	0.99373274
AP00880	0.544555758	22.07	1	0.071254513	0.928745487
AP00881	0.391014579	5.74	1	0.096801215	0.903198785
AP00882	0.386864134	5.32	1	0.084894353	0.915105647
AP00883	0.476779997	13.18	0	0.187263308	0.812736692
AP00884	0.815128004	73.29	0	0.994892433	0.005107567
AP00885	0.311888099	1.69	1	0.001583766	0.998416234
AP00886	0.496547953	15.64	1	0.122670556	0.877329444
AP00887	0.448259557	10.52	1	0.001296533	0.998703467
AP00888	0.501945929	16.59	1	0.002599383	0.997400617
AP00889	1.699032033	99.09	0	0.660417137	0.339582863
AP00890	0.65474054	43.43	1	0.003107223	0.996892777
AP00891	0.64459221	41.12	1	0.005805148	0.994194852
AP00892	0.618740244	36.09	1	0.020669637	0.979330363
AP00893	0.606783156	33.37	1	0.070523315	0.929476685
AP00894	0.653027967	42.84	0	0.391086131	0.608913869
AP00895	0.61228914	34.73	1	5.66E-05	0.999943429
AP00896	0.638328926	39.73	1	3.60E-05	0.999964031
AP00897	0.574231199	27.04	1	4.12E-05	0.999958808
AP00898	0.780194627	66.96	1	0.010663432	0.989336568
AP00899	0.619093037	36.16	1	0.047474085	0.952525915
AP00900	0.843435694	77.8	1	0.028202825	0.971797175
AP00901	0.846607363	78.42	0	0.669772348	0.330227652
AP00902	0.765681962	64.39	0	0.529906863	0.470093137
AP00903	0.826080579	74.94	1	0.297156862	0.702843138
AP00904	0.83507934	76.24	0	0.558815582	0.441184418
AP00905	0.828511632	75.2	0	0.554040602	0.445959398
AP00906	0.740068009	59.79	0	0.323395228	0.676604772
AP00907	0.822482289	74.36	1	0.033971719	0.966028281
AP00908	0.836305585	76.66	1	0.002548945	0.997451055
AP00909	0.743605254	60.27	1	0.046639481	0.953360519
AP00910	0.59696835	31.55	0	0.276252626	0.723747374
AP00911	0.686029382	49.5	1	0.056228789	0.943771211
AP00912	0.533375011	20.51	1	0.097062021	0.902937979
AP00913	0.799481682	70.17	1	0.00082517	0.99917483
AP00914	0.772998389	65.86	1	0.005679727	0.994320273
AP00915	1.032685483	92.5	1	0.040876651	0.959123349
AP00916	0.536799568	21.11	1	0.010174366	0.989825634
AP00917	0.606475339	33.27	1	0.01393644	0.98606356
AP00918	0.893551392	84.26	0	0.707923548	0.292076452
AP00919	0.841878033	77.57	0	0.893268397	0.106731603
AP00920	0.872308268	82.05	0	0.688279967	0.311720033
AP00921	0.694319256	51.05	0	0.485404165	0.514595835
AP00922	0.798177082	69.94	0	0.479633793	0.520366207
AP00923	0.631719362	38.45	0	0.671563357	0.328436643
AP00924	0.951114863	88.96	1	0.052255817	0.947744183
AP00925	1.121648837	94.87	1	0.119173392	0.880826608
AP00926	0.893791431	84.32	1	0.304828988	0.695171012
AP00927	0.923038779	87.15	0	0.802336757	0.197663243
AP00928	0.701027255	52.45	0	0.687822061	0.312177939
AP00929	0.688096831	49.98	1	0.019181875	0.980818125
AP00930	0.919691908	86.95	0	0.834518141	0.165481859
AP00931	0.723682789	57.12	1	0.147168265	0.852831735
AP00932	0.902261318	85.17	1	0.247070017	0.752929983
AP00933	0.501370875	16.49	1	0.027127384	0.972872616
AP00934	0.467798529	12.3	0	0.299804742	0.700195258
AP00935	0.395084414	5.97	1	0.054308314	0.945691686
AP00936	0.495436182	15.45	1	0.041994757	0.958005243
AP00937	0.465173173	12.07	0	0.5209466	0.4790534
AP00938	0.76926075	64.98	1	0.005313755	0.994686245
AP00939	0.600145057	32.16	1	0.214090467	0.785909533
AP00940	0.623588861	36.9	0	0.47337712	0.52662288
AP00941	0.617761893	35.83	0	0.533868556	0.466131444
AP00942	0.483298924	13.81	0	0.870624478	0.129375522
AP00943	0.465893857	12.17	0	0.856987744	0.143012256
AP00944	0.493270052	15.12	0	0.29266116	0.70733884
AP00945	0.483298924	13.81	0	0.870624478	0.129375522
AP00946	0.450117075	10.74	1	0.259624904	0.740375096
AP00947	0.523068414	19.34	1	0.090775906	0.909224094
AP00948	0.543585751	21.86	0	0.485405752	0.514594248
AP00949	0.536129879	20.93	0	0.731381241	0.268618759
AP00950	0.589235119	30.02	0	0.631261117	0.368738883
AP00951	0.786872763	68	1	0.027168345	0.972831655
AP00952	0.493270052	15.12	0	0.29266116	0.70733884
AP00953	0.501340267	16.46	0	0.595374568	0.404625432
AP00954	0.648347012	41.8	1	0.106625505	0.893374495
AP00955	0.543585751	21.86	0	0.485405752	0.514594248
AP00956	0.4647455	12.01	0	0.273226856	0.726773144
AP00957	0.442835354	10.16	1	0.105467467	0.894532533
AP00958	0.460989967	11.62	0	0.308948422	0.691051578
AP00959	0.552788476	23.21	0	0.273116417	0.726883583
AP00960	0.565167948	25.32	0	0.975795856	0.024204144
AP00961	0.43189644	9.19	1	0.030645515	0.969354485
AP00962	0.848185005	78.55	1	0.04094902	0.95905098
AP00963	0.552386989	23.14	0	0.812205246	0.187794754
AP00964	0.559459468	24.15	0	0.687782907	0.312217093
AP00965	0.638170151	39.69	0	0.681811767	0.318188233
AP00966	0.556694036	23.76	1	0.014271574	0.985728426
AP00967	0.528500744	19.96	1	0.042686288	0.957313712
AP00968	0.581612257	28.46	1	0.007525859	0.992474141
AP00969	0.575622266	27.33	0	0.90870942	0.09129058
AP00970	0.653599982	43.04	1	0.16611582	0.83388418
AP00971	0.887811223	83.74	0	0.421528841	0.578471159
AP00972	0.705845834	53.65	0	0.288567953	0.711432047
AP00973	0.803597329	71.15	0	0.622649693	0.377350307
AP00974	0.713009449	55.14	1	0.07820787	0.92179213
AP00975	0.614966445	35.48	1	0.022290996	0.977709004
AP00976	0.630335304	38.14	1	0.010103406	0.989896594
AP00977	0.632444533	38.67	1	0.03093941	0.96906059
AP00978	0.865428218	81.24	0	0.762453467	0.237546533
AP00979	0.798363978	69.98	0	0.447874204	0.552125796
AP00980	0.569612487	26.13	1	0.045264135	0.954735865
AP00981	0.872097653	81.99	1	0.010625533	0.989374467
AP00982	0.887800655	83.71	1	0.040794117	0.959205883
AP00983	0.861085882	80.4	1	0.212338858	0.787661142
AP00984	0.760053134	63.42	1	0.017921396	0.982078604
AP00985	0.807065253	71.76	1	0.268624768	0.731375232
AP00986	0.807243951	71.83	1	0.017103019	0.982896981
AP00987	1.073536327	93.64	1	0.037304477	0.962695523
AP00988	0.978188357	90.56	1	0.130207311	0.869792689
AP00989	0.812487885	72.83	1	0.008854954	0.991145046
AP00990	0.857192291	79.88	0	0.988920605	0.011079395
AP00991	0.945862878	88.77	1	0.212728039	0.787271961
AP00992	0.935072706	88.09	1	0.000493635	0.999506365
AP00993	0.864589617	81.05	0	0.371407721	0.628592279
AP00994	0.911831017	86.21	0	0.989534668	0.010465332
AP00995	0.778756037	66.76	0	0.999926079	7.39E-05
AP00996	0.859757549	80.17	0	0.989548203	0.010451797
AP00997	0.485062052	14.12	1	0.052481812	0.947518188
AP00998	0.623982226	36.97	0	0.845446279	0.154553721
AP00999	0.944780833	88.7	0	0.995687914	0.004312086
AP01000	0.64009765	40.18	0	0.996824303	0.003175697
AP01001	0.783344852	67.38	0	0.993241312	0.006758688
AP01002	0.821142144	74.26	0	0.18988736	0.81011264
AP01003	0.855207433	79.65	1	0.166105116	0.833894884
AP01004	0.860632155	80.33	0	0.941454547	0.058545453
AP01005	0.869020841	81.47	1	0.021841757	0.978158243
AP01006	0.871357184	81.82	1	0.022364544	0.977635456
AP01007	0.702907144	53	1	0.000308389	0.999691611
AP01008	0.836140931	76.61	1	0.074761967	0.925238033
AP01009	0.824014973	74.68	1	0.024828078	0.975171922
AP01010	0.689813518	50.34	1	0.010137707	0.989862293
AP01011	0.459556771	11.49	1	0.003035047	0.996964953
AP01012	0.726704575	57.42	1	0.131921598	0.868078402
AP01013	0.698130468	51.96	0	0.224171157	0.775828843
AP01014	0.645467754	41.32	1	0.0125746	0.9874254
AP01015	0.625955182	37.42	1	0.047890637	0.952109363
AP01016	0.564549049	25.12	1	0.000839154	0.999160846
AP01017	0.499303103	16.1	1	0.004010159	0.995989841
AP01018	0.579769697	28.21	0	0.584674447	0.415325553
AP01019	0.737164744	59.33	0	0.669433324	0.330566676
AP01020	0.605220095	32.91	0	0.368686321	0.631313679
AP01021	0.594247418	31.09	0	0.346188444	0.653811556
AP01022	0.398466187	6.33	1	0.022879219	0.977120781
AP01023	0.57854196	27.95	1	0.070430308	0.929569692
AP01024	0.337713154	2.3	1	0.035936266	0.964063734
AP01025	0.368546593	3.8	1	0.022417801	0.977582199
AP01026	0.172384014	0.1	1	0.034921786	0.965078214
AP01027	0.36074459	3.31	1	0.064655718	0.935344282
AP01028	0.193898209	0.29	1	0.038609519	0.961390481
AP01029	0.209586777	0.39	1	0.034389933	0.965610067
AP01030	0.173700156	0.21	1	0.034568207	0.965431793
AP01031	0.371597511	4.15	1	0.034529515	0.965470485
AP01032	0.324691752	1.95	1	0.041319852	0.958680148
AP01033	0.369043253	3.89	1	0.04340228	0.95659772
AP01034	0.654682137	43.33	0	0.783630124	0.216369876
AP01035	0.367285475	3.64	1	0.127168006	0.872831994
AP01036	0.303934418	1.4	1	0.011844005	0.988155995
AP01037	0.316655813	1.79	1	0.011383764	0.988616236
AP01038	0.293932905	1.23	1	0.014069203	0.985930797
AP01039	0.291061248	1.14	1	0.006001777	0.993998223
AP01040	0.309750851	1.66	1	0.024105816	0.975894184
AP01041	0.360855147	3.34	1	0.011685343	0.988314657
AP01042	0.302652798	1.36	1	0.009158087	0.990841913
AP01043	0.30851621	1.59	1	0.013283854	0.986716146
AP01044	0.339473039	2.37	1	0.055182967	0.944817033
AP01045	0.317708001	1.82	1	0.009183539	0.990816461
AP01046	0.345774868	2.6	1	0.04791604	0.95208396
AP01047	0.495827802	15.51	1	0.124925881	0.875074119
AP01048	0.173700156	0.21	1	0.034568207	0.965431793
AP01049	0.237231904	0.55	1	0.052393764	0.947606236
AP01050	0.452997126	11.05	1	0.047678255	0.952321745
AP01051	0.452997126	11.05	1	0.047678255	0.952321745
AP01052	0.712562321	54.95	1	0.046080219	0.953919781
AP01053	0.354662861	2.89	1	0.020903919	0.979096081
AP01054	0.38744974	5.42	1	0.017337244	0.982662756
AP01055	0.54946345	22.72	1	0.092716452	0.907283548
AP01056	0.434521261	9.35	1	0.14389885	0.85610115
AP01057	0.46794966	12.33	1	0.017439433	0.982560567
AP01058	0.549204632	22.62	0	0.421377182	0.578622818
AP01059	0.374403779	4.48	1	0.12638221	0.87361779
AP01060	0.327877086	1.98	1	0.020717246	0.979282754
AP01061	0.7335815	58.65	1	0.273026814	0.726973186
AP01062	0.781534718	67.15	0	0.22655169	0.77344831
AP01063	0.313796391	1.75	1	0.013398748	0.986601252
AP01064	0.285414735	1.1	1	0.010700167	0.989299833
AP01065	0.574429332	27.13	1	0.004858906	0.995141094
AP01066	0.42148583	8.37	1	0.036980028	0.963019972
AP01067	0.442208964	10.13	1	0.030568281	0.969431719
AP01068	0.669810807	46.12	1	0.010830234	0.989169766
AP01069	0.322405496	1.91	1	0.033847246	0.966152754
AP01070	0.416037987	7.82	1	0.022750829	0.977249171
AP01071	0.347592151	2.63	1	0.063522017	0.936477983
AP01072	0.355765382	3.08	1	0.011535686	0.988464314
AP01073	0.282764417	0.97	1	0.053538236	0.946461764
AP01074	0.17401965	0.26	1	0.034119647	0.965880353
AP01075	0.405122319	6.75	1	0.056902936	0.943097064
AP01076	0.79092648	68.55	0	0.480654044	0.519345956
AP01077	0.694606934	51.18	1	0.206302756	0.793697244
AP01078	0.710113165	54.5	1	0.176379634	0.823620366
AP01079	0.71140944	54.69	1	0.104331201	0.895668799
AP01080	0.406051902	6.82	1	0.075292224	0.924707776
AP01081	0.388528828	5.52	1	0.075853701	0.924146299
AP01082	0.390650773	5.71	1	0.079547898	0.920452102
AP01083	0.566137353	25.48	0	0.723286269	0.276713731
AP01084	0.570842747	26.26	0	0.66835637	0.33164363
AP01085	0.481454356	13.66	1	0.061243795	0.938756205
AP01086	0.86533286	81.17	0	0.348518489	0.651481511
AP01087	0.768287436	64.82	1	0.193328019	0.806671981
AP01088	0.526800737	19.77	1	0.075690264	0.924309736
AP01089	0.801158964	70.56	1	0.128994225	0.871005775
AP01090	0.341398705	2.43	1	0.023530356	0.976469644
AP01091	0.643549357	40.86	1	0.028931221	0.971068779
AP01092	0.389171578	5.58	1	0.039316246	0.960683754
AP01093	0.408783067	7.11	1	0.031380296	0.968619704
AP01094	0.643166284	40.7	1	0.139532398	0.860467602
AP01095	0.386709334	5.29	1	0.011855001	0.988144999
AP01096	0.397337136	6.17	1	0.013177522	0.986822478
AP01097	0.438481159	9.57	1	0.012072542	0.987927458
AP01098	0.381238565	5.03	1	0.07868969	0.92131031
AP01099	0.849557557	78.87	1	0.077786141	0.922213859
AP01100	0.635538959	39.18	1	0.058078495	0.941921505
AP01101	0.796678715	69.59	1	0.008993687	0.991006313
AP01102	0.792620648	68.84	1	0.272923364	0.727076636
AP01103	0.70800288	54.01	1	0.008104798	0.991895202
AP01104	0.607013644	33.5	1	0.017780755	0.982219245
AP01105	0.87784192	82.73	0	0.598790447	0.401209553
AP01106	0.456507635	11.3	1	0.101078751	0.898921249
AP01107	0.780672739	67.02	1	0.093095057	0.906904943
AP01108	0.614365905	35.26	1	0.301127803	0.698872197
AP01109	0.406730171	6.95	1	0.035713916	0.964286084
AP01110	0.380126206	4.97	0	0.232255191	0.767744809
AP01111	0.607080646	33.56	0	0.255562301	0.744437699
AP01112	0.418705216	8.21	1	0.041968479	0.958031521
AP01113	0.45558251	11.17	1	0.040141221	0.959858779
AP01114	0.318928606	1.88	1	0.05617872	0.94382128
AP01115	0.462119933	11.72	0	0.192954358	0.807045642
AP01116	0.389895612	5.65	1	0.084712556	0.915287444
AP01117	0.276682575	0.94	1	0.08242382	0.91757618
AP01118	0.261017214	0.78	1	0.081949663	0.918050337
AP01119	0.353231745	2.86	1	0.024827024	0.975172976
AP01120	0.283277892	1.04	1	0.073518612	0.926481388
AP01121	0.559808215	24.21	1	0.023501826	0.976498174
AP01122	0.355441578	3.05	1	0.019609741	0.980390259
AP01123	0.377958579	4.8	1	0.031440216	0.968559784
AP01124	0.44386451	10.26	1	0.038254057	0.961745943
AP01125	0.299063055	1.33	1	0.018524317	0.981475683
AP01126	0.378798283	4.84	1	0.001935602	0.998064398
AP01127	0.371434636	4.12	1	0.015802299	0.984197701
AP01128	0.557519051	23.86	1	0.089409303	0.910590697
AP01129	0.620501908	36.42	1	0.033875387	0.966124613
AP01130	0.662326207	44.86	1	0.048028987	0.951971013
AP01131	0.652891465	42.78	1	0.010520806	0.989479194
AP01132	0.614365905	35.26	1	0.301127803	0.698872197
AP01133	0.406730171	6.95	1	0.035713916	0.964286084
AP01134	0.406730171	6.95	1	0.035713916	0.964286084
AP01135	0.734538039	58.91	1	0.02167816	0.97832184
AP01136	0.677789344	47.68	0	0.385673972	0.614326028
AP01137	0.781572471	67.19	0	0.275245475	0.724754525
AP01138	0.7828999	67.28	0	0.321570572	0.678429428
AP01139	0.352218741	2.76	1	0.08392498	0.91607502
AP01140	0.335586779	2.21	1	0.083774457	0.916225543
AP01141	0.853849903	79.41	1	0.015080297	0.984919703
AP01142	0.727226999	57.64	1	0.085274467	0.914725533
AP01143	0.374806392	4.54	1	0.049694934	0.950305066
AP01144	0.305157173	1.46	1	0.011987058	0.988012942
AP01145	0.71368323	55.31	0	0.618523725	0.381476275
AP01146	0.59674062	31.48	1	0.122051472	0.877948528
AP01147	0.530999879	20.22	1	0.044338814	0.955661186
AP01148	0.555900942	23.53	1	0.002362909	0.997637091
AP01149	0.354998153	2.95	1	0.027582013	0.972417987
AP01150	0.575208009	27.23	0	0.840748343	0.159251657
AP01151	0.718926542	56.18	0	0.427970987	0.572029013
AP01152	0.682924907	48.95	1	0.171280317	0.828719683
AP01153	0.874582488	82.34	1	0.354624355	0.645375645
AP01154	0.66791305	45.7	0	0.960336587	0.039663413
AP01155	0.527824669	19.9	0	0.885716128	0.114283872
AP01156	0.617246982	35.74	0	0.934088143	0.065911857
AP01157	0.942029557	88.61	1	0.097389993	0.902610007
AP01158	0.624266116	37.03	1	0.001241592	0.998758408
AP01159	0.577037847	27.62	1	0.025220781	0.974779219
AP01160	0.921461189	87.02	0	0.994111979	0.005888021
AP01161	0.899598577	84.81	0	0.274802947	0.725197053
AP01162	0.566590971	25.64	1	0.000406798	0.999593202
AP01163	0.688394138	50.02	1	0.213680925	0.786319075
AP01164	0.559106776	24.05	1	0.000445599	0.999554401
AP01165	0.540633733	21.39	0	0.999333096	0.000666904
AP01166	0.711297276	54.66	0	0.548541238	0.451458762
AP01167	0.676263799	47.42	0	0.777844145	0.222155855
AP01168	0.888237109	83.8	1	0.149914974	0.850085026
AP01169	0.91251516	86.27	0	0.530998357	0.469001643
AP01170	0.878206784	82.77	0	0.34828805	0.65171195
AP01171	0.936757389	88.22	0	0.533010872	0.466989128
AP01172	0.819043662	73.95	0	0.407628593	0.592371407
AP01173	0.819043662	73.95	0	0.407628593	0.592371407
AP01174	0.778661615	66.7	0	0.415953691	0.584046309
AP01175	0.709804551	54.46	0	0.578249335	0.421750665
AP01176	0.804698255	71.41	0	0.74662484	0.25337516
AP01177	0.618168567	35.9	0	0.240555839	0.759444161
AP01178	0.793843513	69.13	0	0.929894373	0.070105627
AP01179	0.712379246	54.92	1	0.128147354	0.871852646
AP01180	0.714913236	55.5	0	0.855420591	0.144579409
AP01181	0.72386588	57.16	0	0.910998375	0.089001625
AP01182	0.75435453	62.22	1	0.034384443	0.965615557
AP01183	0.670182734	46.22	0	0.788426784	0.211573216
AP01184	0.670182734	46.22	0	0.788426784	0.211573216
AP01185	0.664928204	45.25	0	0.39967386	0.60032614
AP01186	0.540343034	21.36	1	0.009511386	0.990488614
AP01187	0.636310368	39.34	1	0.187442822	0.812557178
AP01188	0.644090784	40.99	0	0.314931473	0.685068527
AP01189	0.592020103	30.57	1	0.032643081	0.967356919
AP01190	0.70863316	54.11	1	0.019661958	0.980338042
AP01191	0.70263512	52.9	1	0.016763076	0.983236924
AP01192	0.631799754	38.49	0	0.816267549	0.183732451
AP01193	0.935408728	88.12	0	0.465242776	0.534757224
AP01194	0.802711366	71.08	0	0.967000577	0.032999423
AP01195	0.743457338	60.24	0	0.76659178	0.23340822
AP01196	1.240116639	96.46	0	0.654722839	0.345277161
AP01197	0.670182734	46.22	0	0.788426784	0.211573216
AP01198	0.849067683	78.74	1	0.263350386	0.736649614
AP01199	0.707611657	53.94	1	0.060474239	0.939525761
AP01200	0.640858557	40.28	0	0.971279757	0.028720243
AP01201	0.64618632	41.45	0	0.969711819	0.030288181
AP01202	0.673141267	46.71	0	0.95663337	0.04336663
AP01203	0.660191965	44.4	0	0.967376546	0.032623454
AP01204	0.722386049	56.83	0	0.764314137	0.235685863
AP01205	0.586279569	29.6	0	0.951442027	0.048557973
AP01206	0.683269728	48.98	0	0.54622964	0.45377036
AP01207	1.045712025	93.02	1	0.003412692	0.996587308
AP01208	0.986483264	91.01	1	0.000797659	0.999202341
AP01209	1.161698671	95.39	1	0.000639348	0.999360652
AP01210	0.831708341	75.59	0	0.719645544	0.280354456
AP01211	0.818260002	73.84	0	0.862991945	0.137008055
AP01212	0.9346861	88.06	0	0.983570396	0.016429604
AP01213	0.793158216	69	0	0.722441402	0.277558598
AP01214	1.022171233	92.02	0	0.975885624	0.024114376
AP01215	0.956418593	89.29	0	0.96713372	0.03286628
AP01216	0.6540519	43.2	1	0.236065126	0.763934874
AP01217	0.664205003	45.08	1	0.155596451	0.844403549
AP01218	0.675009928	47.1	1	0.104327442	0.895672558
AP01219	0.572507656	26.78	1	0.033894071	0.966105929
AP01220	0.551295188	22.98	0	0.250023086	0.749976914
AP01221	0.547978165	22.49	0	0.414185442	0.585814558
AP01222	0.520978514	19.08	1	0.08698945	0.91301055
AP01223	0.42392135	8.5	1	0.027429914	0.972570086
AP01224	1.211829026	96.27	0	0.669757927	0.330242073
AP01225	1.2053611	96.07	0	0.70172638	0.29827362
AP01226	0.735585874	59.1	0	0.99996706	3.29E-05
AP01227	1.723938675	99.19	0	0.659883776	0.340116224
AP01228	1.176319058	95.65	0	0.660898619	0.339101381
AP01229	1.165639655	95.49	0	0.627796501	0.372203499
AP01230	1.181200202	95.72	0	0.664553686	0.335446314
AP01231	1.19153995	95.91	0	0.646979258	0.353020742
AP01232	0.962412247	89.78	0	0.963281665	0.036718335
AP01233	0.860432461	80.3	0	0.902779576	0.097220424
AP01234	0.674678747	47	0	0.999759191	0.000240809
AP01235	0.744435023	60.4	1	0.003098152	0.996901848
AP01236	0.594055736	31.06	1	0.042434699	0.957565301
AP01237	0.641555175	40.47	1	0.081657549	0.918342451
AP01238	0.608423746	33.79	0	0.425906084	0.574093916
AP01239	0.599115394	31.91	1	0.002018479	0.997981521
AP01240	0.722537918	56.9	1	0.0173643	0.9826357
AP01241	0.6598549	44.34	1	0.03954557	0.96045443
AP01242	0.741929077	60.08	1	0.097396288	0.902603712
AP01243	0.654117547	43.23	1	0.000787666	0.999212334
AP01244	0.686944151	49.76	1	0.000963957	0.999036043
AP01245	0.848422203	78.61	0	0.229620962	0.770379038
AP01246	0.835972123	76.5	1	0.003088225	0.996911775
AP01247	0.786683588	67.9	0	0.433772169	0.566227831
AP01248	0.515091703	18.11	0	0.365681251	0.634318749
AP01249	0.772269251	65.79	0	0.371179796	0.628820204
AP01250	0.790689198	68.48	1	0.026226152	0.973773848
AP01251	0.758443756	63.16	1	0.063219823	0.936780177
AP01252	0.679823248	48.13	1	0.015160203	0.984839797
AP01253	0.273089546	0.84	1	0.030819434	0.969180566
AP01254	0.270475862	0.81	1	0.044748139	0.955251861
AP01255	0.283064317	1.01	1	0.026464251	0.973535749
AP01256	0.209096298	0.36	1	0.014956477	0.985043523
AP01257	0.329254962	2.01	1	0.009737916	0.990262084
AP01258	0.419239561	8.28	1	0.004204277	0.995795723
AP01259	0.829113453	75.3	1	0.034168088	0.965831912
AP01260	0.678304845	47.84	1	0.115443119	0.884556881
AP01261	0.622648484	36.68	1	0.064905418	0.935094582
AP01262	0.69062251	50.54	1	0.040007325	0.959992675
AP01263	0.560088043	24.38	1	0.052658961	0.947341039
AP01264	0.606655499	33.3	1	0.011101159	0.988898841
AP01265	0.40875717	7.08	1	0.011059569	0.988940431
AP01266	0.650302549	42.16	0	0.665824302	0.334175698
AP01267	0.873066463	82.18	1	0.140193785	0.859806215
AP01268	0.412453117	7.43	1	0.011915111	0.988084889
AP01269	0.581677006	28.53	1	0.096099594	0.903900406
AP01270	0.746883468	60.69	1	0.212015121	0.787984879
AP01271	0.552882683	23.24	1	0.025549242	0.974450758
AP01272	0.499806148	16.16	1	0.028385189	0.971614811
AP01273	0.457740476	11.39	1	0.025238216	0.974761784
AP01274	0.469129551	12.46	1	0.032270822	0.967729178
AP01275	0.403029042	6.72	1	0.041588199	0.958411801
AP01276	0.588283282	29.8	0	0.289889054	0.710110946
AP01277	0.636805839	39.44	1	0.091427956	0.908572044
AP01278	0.646316235	41.48	1	0.120650567	0.879349433
AP01279	0.834923254	76.21	1	0.170757601	0.829242399
AP01280	0.802328081	70.79	1	0.173665303	0.826334697
AP01281	0.630394327	38.17	1	0.031750719	0.968249281
AP01282	0.673580333	46.77	1	0.167399552	0.832600448
AP01283	0.656242478	43.59	0	0.988347791	0.011652209
AP01284	0.797380913	69.85	1	0.244344664	0.755655336
AP01285	1.097839839	94.29	0	0.619075686	0.380924314
AP01286	1.12731908	95	0	0.204751532	0.795248468
AP01287	0.804234382	71.28	1	0.006664752	0.993335248
AP01288	0.988309706	91.07	0	0.270369382	0.729630618
AP01289	0.770482395	65.3	1	0.00603734	0.99396266
AP01290	0.571578742	26.45	1	0.135950932	0.864049068
AP01291	0.786061991	67.74	1	0.002735201	0.997264799
AP01292	0.359830604	3.21	0	0.384884313	0.615115687
AP01293	0.532106631	20.35	1	0.183439703	0.816560297
AP01294	0.512360449	17.82	1	0.194664158	0.805335842
AP01295	0.451205659	10.84	0	0.267651713	0.732348287
AP01296	0.969901947	90.1	0	0.493589968	0.506410032
AP01297	0.457481477	11.36	1	0.000556108	0.999443892
AP01298	0.630616632	38.27	0	0.709113494	0.290886506
AP01299	0.549091762	22.56	1	0.001064016	0.998935984
AP01300	0.518775001	18.66	0	0.804506973	0.195493027
AP01301	1.262795931	96.62	0	0.858462283	0.141537717
AP01302	1.039881791	92.83	0	0.962026368	0.037973632
AP01303	0.714784079	55.45	0	0.883654466	0.116345534
AP01304	0.614409255	35.31	1	0.171937295	0.828062705
AP01305	0.881663853	83.19	0	0.998969996	0.001030004
AP01306	0.832628846	75.82	1	0.096257607	0.903742393
AP01307	0.873734382	82.28	0	0.73507306	0.26492694
AP01308	0.741209191	60.01	0	0.339930696	0.660069304
AP01309	0.535796638	20.8	0	0.401256103	0.598743897
AP01310	0.427399501	8.8	1	0.001827351	0.998172649
AP01311	0.439817622	9.83	1	0.003992243	0.996007757
AP01312	0.497314201	15.84	1	0.009847607	0.990152393
AP01313	0.418103817	8.16	1	0.005581294	0.994418706
AP01314	0.438145907	9.48	1	0.013814239	0.986185761
AP01315	0.823964054	74.62	1	0.00059065	0.99940935
AP01316	0.608025756	33.76	0	0.9964032	0.0035968
AP01317	0.571950479	26.55	0	0.94224587	0.05775413
AP01318	0.688988129	50.08	0	0.654934182	0.345065818
AP01319	0.714952151	55.53	1	0.102844411	0.897155589
AP01320	0.804614197	71.37	1	0.005137517	0.994862483
AP01321	0.766677466	64.59	1	0.170255345	0.829744655
AP01322	0.787362383	68.09	1	0.007160961	0.992839039
AP01323	0.752254692	61.86	1	0.154256469	0.845743531
AP01324	0.717146411	55.96	0	0.868175525	0.131824475
AP01325	0.802661523	71.02	1	0.034398062	0.965601938
AP01326	0.708285837	54.07	0	0.988916424	0.011083576
AP01327	0.586465828	29.63	1	0.007445091	0.992554909
AP01328	0.665295255	45.34	1	0.036124109	0.963875891
AP01329	0.697666308	51.9	0	0.9984281	0.0015719
AP01330	0.855651588	79.68	1	0.065293704	0.934706296
AP01331	0.574616981	27.17	1	0.011947354	0.988052646
AP01332	0.610450207	34.34	1	0.021474754	0.978525246
AP01333	0.691657553	50.67	1	0.046556775	0.953443225
AP01334	0.680498764	48.23	0	0.645335939	0.354664061
AP01335	0.682616298	48.88	1	0.159318159	0.840681841
AP01336	0.55040033	22.85	0	0.231711426	0.768288574
AP01337	0.551782454	23.04	0	0.467303807	0.532696193
AP01338	0.532658417	20.48	0	0.406176975	0.593823025
AP01339	0.587692708	29.7	0	0.990149367	0.009850633
AP01340	0.547117783	22.36	0	0.994442717	0.005557283
AP01341	0.62031793	36.35	0	0.993233778	0.006766222
AP01342	1.208992333	96.17	0	0.992121579	0.007878421
AP01343	0.705938672	53.68	0	0.999925249	7.48E-05
AP01344	0.974440949	90.43	0	0.999867703	0.000132297
AP01345	0.472767373	12.72	1	0.002009931	0.997990069
AP01346	0.571189954	26.39	1	0.009039872	0.990960128
AP01347	0.678509462	47.97	1	0.028082238	0.971917762
AP01348	0.622751296	36.77	0	0.534969635	0.465030365
AP01349	0.45896445	11.46	1	0.002406333	0.997593667
AP01350	0.632444533	38.67	1	0.03093941	0.96906059
AP01351	0.515671958	18.21	0	0.801061584	0.198938416
AP01352	0.483333591	13.86	0	0.851208275	0.148791725
AP01353	0.636178771	39.27	0	0.660685156	0.339314844
AP01354	0.865020984	81.14	1	0.00412846	0.99587154
AP01355	0.925097041	87.24	0	0.997126476	0.002873524
AP01356	0.812415858	72.8	1	0.02287025	0.97712975
AP01357	1.416804982	98.02	0	0.955859762	0.044140238
AP01358	0.606135944	33.17	1	0.075873838	0.924126162
AP01359	0.577782433	27.75	1	0.030256065	0.969743935
AP01360	0.572478324	26.74	1	0.085339235	0.914660765
AP01361	0.591937219	30.54	1	0.008885755	0.991114245
AP01362	0.527394586	19.8	1	0.05685687	0.94314313
AP01363	0.509820798	17.59	1	0.011483446	0.988516554
AP01364	0.655871998	43.56	1	0.097385904	0.902614096
AP01365	0.639415484	39.99	1	0.202944884	0.797055116
AP01366	0.664953968	45.28	0	0.34299521	0.65700479
AP01367	0.703787891	53.16	1	0.257632255	0.742367745
AP01368	0.795157677	69.46	1	0.003143756	0.996856244
AP01369	0.836108693	76.57	1	0.004393815	0.995606185
AP01370	0.624001117	37	1	0.002367629	0.997632371
AP01371	0.505421318	17.04	1	0.058752812	0.941247188
AP01372	0.961627552	89.74	0	0.660976912	0.339023088
AP01373	0.518327468	18.53	0	0.690317568	0.309682432
AP01374	0.523284895	19.41	0	0.803970029	0.196029971
AP01375	0.77881041	66.8	0	0.785694068	0.214305932
AP01376	0.903222647	85.33	0	0.979804097	0.020195903
AP01377	0.694587014	51.15	0	0.396369611	0.603630389
AP01378	0.771134717	65.43	1	0.023823392	0.976176608
AP01379	0.643961256	40.96	0	0.998895662	0.001104338
AP01380	0.873321972	82.21	1	0.005191666	0.994808334
AP01381	0.609645556	34.05	1	0.312101149	0.687898851
AP01382	0.756820411	62.67	1	0.001399037	0.998600963
AP01383	1.015173941	91.76	0	0.48219654	0.51780346
AP01384	0.583997725	29.15	0	0.842782735	0.157217265
AP01385	1.014398325	91.72	1	0.072516155	0.927483845
AP01386	0.922925148	87.11	0	0.383211168	0.616788832
AP01387	0.90894393	85.91	1	0.077234462	0.922765538
AP01388	0.93147407	87.76	1	0.132063729	0.867936271
AP01389	0.525756904	19.64	1	0.1583718	0.8416282
AP01390	0.680545475	48.26	0	0.807425526	0.192574474
AP01391	0.38712577	5.39	1	0.102257728	0.897742272
AP01392	0.398341314	6.3	0	0.502046915	0.497953085
AP01393	0.374146511	4.45	1	0.135385484	0.864614516
AP01394	0.41415394	7.59	1	0.026259101	0.973740899
AP01395	0.457913036	11.42	1	0.000568363	0.999431637
AP01396	0.372304441	4.22	1	0.092686179	0.907313821
AP01397	0.571879731	26.52	1	0.005510484	0.994489516
AP01398	0.950506551	88.93	0	0.986455658	0.013544342
AP01399	0.859729762	80.14	0	0.992234924	0.007765076
AP01400	0.588939161	29.96	0	0.999290409	0.000709591
AP01401	0.598232274	31.84	0	0.659664073	0.340335927
AP01402	0.597281293	31.65	0	0.721706492	0.278293508
AP01403	0.591116843	30.44	0	0.7148181	0.2851819
AP01404	0.653662907	43.07	0	0.78706539	0.21293461
AP01405	1.525522308	98.54	0	0.584464777	0.415535223
AP01406	1.620508011	98.8	0	0.900890543	0.099109457
AP01407	0.8735704	82.25	0	0.994999108	0.005000892
AP01408	0.880468596	83.06	0	0.997970073	0.002029927
AP01409	0.593965367	31.03	0	0.649473821	0.350526179
AP01410	0.493128862	15	1	0.000264537	0.999735463
AP01411	0.470508101	12.59	1	0.001232081	0.998767919
AP01412	0.428593834	8.86	1	0.000399874	0.999600126
AP01413	0.402649418	6.62	1	0.000806875	0.999193125
AP01414	0.417878573	8.11	1	0.001331309	0.998668691
AP01415	0.396580471	6.07	1	0.003282944	0.996717056
AP01416	0.447577776	10.45	1	0.001280757	0.998719243
AP01417	0.48057344	13.53	1	0.036715201	0.963284799
AP01418	0.492996446	14.96	1	0.141203631	0.858796369
AP01419	0.4996543	16.13	1	0.021606638	0.978393362
AP01420	0.387072629	5.36	1	0.010376454	0.989623546
AP01421	0.425665809	8.67	1	0.133511176	0.866488824
AP01422	0.415102249	7.69	1	0.074844723	0.925155277
AP01423	0.631566307	38.4	1	0.001427661	0.998572339
AP01424	0.579006376	28.01	1	0.073225922	0.926774078
AP01425	0.489137242	14.61	1	0.001314697	0.998685303
AP01426	0.438541657	9.61	1	0.001437976	0.998562024
AP01427	0.650347023	42.19	1	0.033645812	0.966354188
AP01428	0.394148539	5.87	1	0.003666634	0.996333366
AP01429	0.425706947	8.7	1	0.010581208	0.989418792
AP01430	0.452026836	10.97	1	0.077055561	0.922944439
AP01431	0.509909807	17.62	1	0.128338244	0.871661756
AP01432	0.563627997	24.99	1	0.002008953	0.997991047
AP01433	0.579446735	28.08	1	0.000808374	0.999191626
AP01434	0.585066037	29.44	1	0.002795712	0.997204288
AP01435	0.476835477	13.21	1	0.001393884	0.998606116
AP01436	0.397483257	6.23	1	0.001604326	0.998395674
AP01437	0.376192587	4.71	1	0.124768711	0.875231289
AP01438	0.376495471	4.77	1	0.004291273	0.995708727
AP01439	0.49595668	15.55	1	0.01328233	0.98671767
AP01440	0.503992226	16.88	1	0.016628346	0.983371654
AP01441	0.497188901	15.81	1	0.00603411	0.99396589
AP01442	0.561291444	24.6	0	0.396922166	0.603077834
AP01443	0.565504557	25.38	0	0.215542785	0.784457215
AP01444	0.69054814	50.47	1	0.014593407	0.985406593
AP01445	0.50435673	16.94	1	0.007028429	0.992971571
AP01446	0.55820216	23.95	1	0.001363564	0.998636436
AP01447	0.578025252	27.88	1	0.033678598	0.966321402
AP01448	0.658739205	43.98	1	0.012117699	0.987882301
AP01449	0.806276316	71.7	1	0.059416293	0.940583707
AP01450	0.722911729	56.99	1	0.02477316	0.97522684
AP01451	0.737923437	59.43	1	0.031452092	0.968547908
AP01452	0.727482875	57.68	1	0.040581119	0.959418881
AP01453	0.412723733	7.47	1	0.052906203	0.947093797
AP01454	0.866171705	81.34	0	0.902231735	0.097768265
AP01455	0.723246085	57.03	1	0.042089708	0.957910292
AP01456	0.670590278	46.35	1	0.00859501	0.99140499
AP01457	0.520506063	19.02	1	0.137475312	0.862524688
AP01458	0.484779798	14.05	1	0.225990541	0.774009459
AP01459	0.492133689	14.93	1	0.145110729	0.854889271
AP01460	0.535890087	20.84	1	0.295177282	0.704822718
AP01461	0.45154301	10.91	1	0.038843256	0.961156744
AP01462	0.83751314	76.96	0	0.362238725	0.637761275
AP01463	0.853952511	79.52	0	0.362727341	0.637272659
AP01464	0.720561611	56.54	0	0.993567718	0.006432282
AP01465	0.499096339	16.07	1	0.009068838	0.990931162
AP01466	0.50822447	17.33	1	0.006766491	0.993233509
AP01467	0.596813998	31.52	1	0.004115133	0.995884867
AP01468	0.792015345	68.78	1	0.007837517	0.992162483
AP01469	0.708822035	54.2	1	0.003211941	0.996788059
AP01470	0.715116412	55.66	1	0.005676529	0.994323471
AP01471	0.796926791	69.75	0	0.979773258	0.020226742
AP01472	0.847185667	78.48	0	0.998446226	0.001553774
AP01473	1.452911986	98.28	0	0.762624086	0.237375914
AP01474	0.708202322	54.04	0	0.999728346	0.000271654
AP01475	0.919299858	86.89	0	0.821254504	0.178745496
AP01476	0.477992495	13.37	0	0.375835217	0.624164783
AP01477	0.572293154	26.68	0	0.999170708	0.000829292
AP01478	0.614756575	35.41	0	0.999495222	0.000504778
AP01479	0.739925813	59.75	0	0.818777492	0.181222508
AP01480	0.90801287	85.88	0	0.980398863	0.019601137
AP01481	0.857572225	79.91	0	0.544733459	0.455266541
AP01482	1.279467887	96.82	0	0.669966356	0.330033644
AP01483	1.186514684	95.85	0	0.856136163	0.143863837
AP01484	1.291467674	96.92	0	0.799679273	0.200320727
AP01485	1.152986438	95.26	0	0.886264472	0.113735528
AP01486	1.211818269	96.23	0	0.956905385	0.043094615
AP01487	1.497223249	98.34	0	0.741771609	0.258228391
AP01488	1.510614776	98.41	0	0.259350029	0.740649971
AP01489	1.627081299	98.83	0	0.400732571	0.599267429
AP01490	1.572140957	98.7	1	0.155339922	0.844660078
AP01491	1.629139414	98.86	1	0.177972712	0.822027288
AP01492	1.693357688	99.06	0	0.639782496	0.360217504
AP01493	0.786787392	67.96	1	0.001270477	0.998729523
AP01494	1.532011638	98.57	0	0.9971398	0.0028602
AP01495	0.449244061	10.65	0	0.284887444	0.715112556
AP01496	0.804760356	71.47	1	0.062512361	0.937487639
AP01497	0.413902064	7.56	1	0.015042655	0.984957345
AP01498	0.629634403	37.97	1	0.002480771	0.997519229
AP01499	0.528460006	19.93	1	0.003085644	0.996914356
AP01500	0.520141887	18.95	1	0.004948831	0.995051169
AP01501	0.510819192	17.69	1	0.01631461	0.98368539
AP01502	0.369446684	3.93	1	0.015770062	0.984229938
AP01503	0.49532261	15.42	1	0.008432058	0.991567942
AP01504	0.439243113	9.74	1	0.003184359	0.996815641
AP01505	0.517083	18.34	0	0.450463282	0.549536718
AP01506	0.483340511	13.89	1	0.081248366	0.918751634
AP01507	0.477803228	13.34	1	0.016308624	0.983691376
AP01508	0.859096192	80.07	0	0.783426512	0.216573488
AP01509	0.564023192	25.06	0	0.325521086	0.674478914
AP01510	0.552048529	23.11	0	0.231565484	0.768434516
AP01511	0.567881894	25.97	0	0.789034591	0.210965409
AP01512	0.598509708	31.87	1	0.0185421	0.9814579
AP01513	0.774786044	66.11	0	0.913549499	0.086450501
AP01514	0.799777935	70.27	1	0.145144965	0.854855035
AP01515	0.875243658	82.47	1	0.009269732	0.990730268
AP01516	0.429152877	8.96	1	0.0464235	0.9535765
AP01517	0.566220523	25.51	1	0.043169498	0.956830502
AP01518	1.295159614	96.98	0	0.999790724	0.000209276
AP01519	1.415042247	97.96	0	0.929711134	0.070288866
AP01520	0.914067733	86.34	0	0.507487127	0.492512873
AP01521	1.127321829	95.03	0	0.359721853	0.640278147
AP01522	0.613812102	35.12	0	0.997455814	0.002544186
AP01523	0.810362018	72.41	0	0.438056845	0.561943155
AP01524	0.677162266	47.55	0	0.284027886	0.715972114
AP01525	0.606873115	33.4	0	0.736844967	0.263155033
AP01526	0.659493807	44.17	0	0.501957448	0.498042552
AP01527	0.522624799	19.28	0	0.812422051	0.187577949
AP01528	0.761448364	63.65	0	0.77363701	0.22636299
AP01529	0.72990876	58.07	0	0.309471345	0.690528655
AP01530	0.769507029	65.04	0	0.85364595	0.14635405
AP01531	0.630488902	38.23	0	0.796509234	0.203490766
AP01532	0.571830959	26.48	1	0.009838804	0.990161196
AP01533	0.62524512	37.2	0	0.274222648	0.725777352
AP01534	1.221546478	96.33	1	0.036323393	0.963676607
AP01535	0.373420069	4.32	1	0.000474315	0.999525685
AP01536	0.487212846	14.28	1	0.040673422	0.959326578
AP01537	0.364319593	3.44	1	0.000786525	0.999213475
AP01538	0.440683094	9.93	1	0.001193774	0.998806226
AP01539	0.497538345	15.87	1	0.026916077	0.973083923
AP01540	0.603959589	32.75	0	0.995630178	0.004369822
AP01541	0.642377438	40.64	0	0.691973811	0.308026189
AP01542	0.560781186	24.47	0	0.664843206	0.335156794
AP01543	0.802347055	70.82	1	0.005488559	0.994511441
AP01544	0.712738989	55.05	1	0.003805063	0.996194937
AP01545	0.612088992	34.63	1	0.019742098	0.980257902
AP01546	0.635367542	39.14	1	0.004830566	0.995169434
AP01547	0.743785387	60.34	0	0.176857177	0.823142823
AP01548	0.605875696	33.14	1	0.15104833	0.84895167
AP01549	0.702479752	52.87	0	0.488378003	0.511621997
AP01550	1.002513338	91.4	0	0.684915748	0.315084252
AP01551	0.800955965	70.53	0	0.706330048	0.293669952
AP01552	0.92764314	87.47	1	0.067831322	0.932168678
AP01553	0.789543123	68.35	1	0.025764492	0.974235508
AP01554	0.763569164	63.97	0	0.453463622	0.546536378
AP01555	0.958199248	89.39	0	0.705799377	0.294200623
AP01556	0.970700678	90.23	0	0.797350919	0.202649081
AP01557	0.84397231	77.96	0	0.998714468	0.001285532
AP01558	0.90572679	85.52	0	0.729309782	0.270690218
AP01559	0.831770043	75.62	1	0.111792467	0.888207533
AP01560	0.871479375	81.86	0	0.835495953	0.164504047
AP01561	0.807966866	71.99	0	0.994408266	0.005591734
AP01562	0.801549793	70.66	0	0.723711674	0.276288326
AP01563	0.592082235	30.61	1	0.021970556	0.978029444
AP01564	0.77568864	66.34	1	0.079474881	0.920525119
AP01565	1.314151175	97.31	0	0.909967179	0.090032821
AP01566	1.056245431	93.25	0	0.996917885	0.003082115
AP01567	0.960424741	89.58	0	0.9986796	0.0013204
AP01568	1.115680568	94.74	0	0.992944673	0.007055327
AP01569	0.581924661	28.63	0	0.980549273	0.019450727
AP01570	0.813600367	73.13	0	0.613432746	0.386567254
AP01571	0.752415655	61.96	1	0.240555753	0.759444247
AP01572	0.705481099	53.59	1	0.01462911	0.98537089
AP01573	0.630440879	38.2	1	0.008567029	0.991432971
AP01574	0.846156396	78.29	0	0.390104588	0.609895412
AP01575	0.646101911	41.42	0	0.967181661	0.032818339
AP01576	1.038762727	92.79	0	0.334726836	0.665273164
AP01577	0.608578224	33.89	0	0.374709568	0.625290432
AP01578	0.851863125	79.16	0	0.953161368	0.046838632
AP01579	0.782008524	67.25	1	0.175241044	0.824758956
AP01580	0.608673075	33.92	0	0.462561781	0.537438219
AP01581	0.639630202	40.08	1	0.071059025	0.928940975
AP01582	0.548535626	22.53	0	0.450258821	0.549741179
AP01583	0.66911149	45.89	1	0.005258638	0.994741362
AP01584	0.511649728	17.75	1	0.02797247	0.97202753
AP01585	0.697250429	51.8	0	0.579754645	0.420245355
AP01586	0.790134848	68.42	1	0.206667449	0.793332551
AP01587	0.675209812	47.19	1	0.001065766	0.998934234
AP01588	0.676235922	47.39	1	0.001373843	0.998626157
AP01589	0.92533537	87.28	0	0.686325302	0.313674698
AP01590	0.753316455	62.06	1	0.082815643	0.917184357
AP01591	0.784243222	67.54	1	0.038684348	0.961315652
AP01592	0.757504569	62.87	0	0.304904628	0.695095372
AP01593	0.708662419	54.17	0	0.796767698	0.203232302
AP01594	0.650046475	42.06	0	0.836903639	0.163096361
AP01595	0.839273681	77.22	0	0.511703795	0.488296205
AP01596	0.699095158	52.19	0	0.834665486	0.165334514
AP01597	0.832280764	75.75	1	0.000359188	0.999640812
AP01598	0.763941447	64.07	1	0.243957785	0.756042215
AP01599	0.730139261	58.1	0	0.508124946	0.491875054
AP01600	0.730585167	58.23	0	0.587710257	0.412289743
AP01601	0.941720905	88.54	0	0.989131932	0.010868068
AP01602	0.726887393	57.51	1	0.00602698	0.99397302
AP01603	0.6568929	43.65	0	0.668613141	0.331386859
AP01604	0.574226669	27	0	0.717717378	0.282282622
AP01605	0.747672478	60.82	0	0.671788204	0.328211796
AP01606	0.767411949	64.69	1	0.199351931	0.800648069
AP01607	0.487577038	14.38	1	0.240660654	0.759339346
AP01608	0.487577038	14.38	1	0.240660654	0.759339346
AP01609	0.773880355	66.02	0	0.877369461	0.122630539
AP01610	0.766225211	64.52	0	0.90785811	0.09214189
AP01611	0.463914011	11.88	1	0.07234893	0.92765107
AP01612	0.668915047	45.83	1	0.002775234	0.997224766
AP01613	0.869760248	81.66	0	0.361244253	0.638755747
AP01614	0.704354388	53.29	1	0.009675191	0.990324809
AP01615	0.700409859	52.39	1	0.004693043	0.995306957
AP01616	0.701597399	52.65	1	0.170974034	0.829025966
AP01617	0.438476612	9.53	1	0.041360147	0.958639853
AP01618	0.611221548	34.4	0	0.858134632	0.141865368
AP01619	0.560831694	24.51	0	0.989874079	0.010125921
AP01620	1.046866538	93.05	0	0.635481422	0.364518578
AP01621	0.760831164	63.55	1	0.176977899	0.823022101
AP01622	0.695063376	51.35	1	0.053986298	0.946013702
AP01623	0.589316901	30.09	1	0.230906117	0.769093883
AP01624	0.605274558	32.94	0	0.991392875	0.008607125
AP01625	1.024019779	92.11	1	0.003932443	0.996067557
AP01626	1.01334554	91.69	1	0.002805429	0.997194571
AP01627	1.021647818	91.98	1	0.001088361	0.998911639
AP01628	0.788380851	68.29	1	0.001388368	0.998611632
AP01629	1.024780076	92.15	1	0.002497725	0.997502275
AP01630	1.018304636	91.89	1	0.009931459	0.990068541
AP01631	1.032972683	92.57	1	0.000850116	0.999149884
AP01632	0.779205218	66.83	0	0.972645984	0.027354016
AP01633	1.511339158	98.44	1	0.001758966	0.998241034
AP01634	0.645052954	41.25	1	0.025364552	0.974635448
AP01635	0.623459141	36.84	1	0.010253609	0.989746391
AP01636	0.654226679	43.3	0	0.265164777	0.734835223
AP01637	0.541806775	21.62	1	0.082458911	0.917541089
AP01638	0.599217413	31.97	0	0.624873913	0.375126087
AP01639	0.554512324	23.43	0	0.560825021	0.439174979
AP01640	0.632285634	38.56	0	0.882249506	0.117750494
AP01641	0.768461883	64.88	0	0.980009696	0.019990304
AP01642	0.89728798	84.58	0	0.946495512	0.053504488
AP01643	0.565064617	25.28	1	0.023173372	0.976826628
AP01644	0.389308075	5.62	1	0.000513319	0.999486681
AP01645	0.480371931	13.5	1	0.000641453	0.999358547
AP01646	0.698715861	52.16	0	0.983139747	0.016860253
AP01647	0.914791728	86.47	0	0.916940349	0.083059651
AP01648	0.814513038	73.22	0	0.369139283	0.630860717
AP01649	0.21847426	0.49	1	0.029038727	0.970961273
AP01650	0.852808042	79.26	1	0.007066635	0.992933365
AP01651	0.640383014	40.21	1	0.044860794	0.955139206
AP01652	0.76270683	63.88	0	0.468181417	0.531818583
AP01653	0.634918198	38.98	0	0.697111953	0.302888047
AP01654	0.56168259	24.73	1	0.123586382	0.876413618
AP01655	0.658254082	43.88	1	0.022006763	0.977993237
AP01656	0.440211675	9.9	1	0.028675038	0.971324962
AP01657	0.734325299	58.84	0	0.913663413	0.086336587
AP01658	0.739090781	59.59	0	0.551854535	0.448145465
AP01659	0.876894527	82.6	0	0.846005711	0.153994289
AP01660	0.861520465	80.46	1	0.043506903	0.956493097
AP01661	0.804708491	71.44	1	0.029865222	0.970134778
AP01662	0.861095976	80.43	1	0.008342399	0.991657601
AP01663	0.821097079	74.23	1	0.018085687	0.981914313
AP01664	0.8322763	75.72	1	0.029967508	0.970032492
AP01665	0.875850039	82.51	1	0.093153846	0.906846154
AP01666	0.853909564	79.49	1	0.057389431	0.942610569
AP01667	0.8282314	75.11	1	0.005283036	0.994716964
AP01668	0.882676033	83.32	1	0.006745164	0.993254836
AP01669	0.856580961	79.81	1	0.115971416	0.884028584
AP01670	0.837899536	77.05	1	0.030704405	0.969295595
AP01671	0.941377971	88.48	1	0.000506051	0.999493949
AP01672	1.069936692	93.56	1	0.001389951	0.998610049
AP01673	1.023581897	92.08	1	0.007645258	0.992354742
AP01674	0.979773643	90.65	1	0.000492185	0.999507815
AP01675	0.589300188	30.06	0	0.947164931	0.052835069
AP01676	0.602510768	32.59	0	0.899116265	0.100883735
AP01677	0.799816999	70.3	0	0.975010281	0.024989719
AP01678	0.85435476	79.55	0	0.988598259	0.011401741
AP01679	0.653705866	43.1	1	0.041334988	0.958665012
AP01680	0.614571719	35.35	1	0.006877297	0.993122703
AP01681	0.758171492	63.03	0	0.936975688	0.063024312
AP01682	0.906236098	85.61	1	0.182509811	0.817490189
AP01683	0.800614775	70.43	0	0.71639109	0.28360891
AP01684	0.846571735	78.35	0	0.458873181	0.541126819
AP01685	0.864281115	80.98	0	0.625355851	0.374644149
AP01686	0.855718258	79.71	0	0.72513082	0.27486918
AP01687	0.876122486	82.54	0	0.573036727	0.426963273
AP01688	0.846571735	78.35	0	0.458873181	0.541126819
AP01689	0.859467578	80.1	1	0.037629582	0.962370418
AP01690	0.862180555	80.56	1	0.006771363	0.993228637
AP01691	0.846571735	78.35	0	0.458873181	0.541126819
AP01692	0.852657781	79.2	1	0.093445302	0.906554698
AP01693	0.882587672	83.25	0	0.668020629	0.331979371
AP01694	0.887246834	83.64	0	0.669787069	0.330212931
AP01695	0.593042071	30.74	1	0.026506015	0.973493985
AP01696	0.816692906	73.52	1	0.003718397	0.996281603
AP01697	0.630729324	38.33	0	0.646377879	0.353622121
AP01698	0.689840311	50.37	0	0.73214054	0.26785946
AP01699	0.762097148	63.81	0	0.850207709	0.149792291
AP01700	0.74973817	61.18	0	0.748749525	0.251250475
AP01701	0.541872608	21.65	0	0.992453584	0.007546416
AP01702	0.511678916	17.79	0	0.979467537	0.020532463
AP01703	0.462888843	11.81	1	0.016934534	0.983065466
AP01704	0.481301096	13.6	1	0.063630548	0.936369452
AP01705	0.355017635	2.99	1	0.022739934	0.977260066
AP01706	0.482035287	13.7	1	0.038048847	0.961951153
AP01707	0.402875761	6.65	1	0.095013562	0.904986438
AP01708	0.550347826	22.82	0	0.197708111	0.802291889
AP01709	0.385028621	5.26	0	0.533984656	0.466015344
AP01710	0.523807724	19.57	1	0.004555612	0.995444388
AP01711	0.439164756	9.67	1	0.000455442	0.999544558
AP01712	0.451138345	10.81	0	0.424171052	0.575828948
AP01713	1.680954073	98.99	0	0.340940241	0.659059759
AP01714	0.770821527	65.37	1	0.046331083	0.953668917
AP01715	0.657868984	43.82	0	0.782245856	0.217754144
AP01716	0.360700142	3.28	1	0.009517586	0.990482414
AP01717	0.4238953	8.47	1	0.178995172	0.821004828
AP01718	0.814687378	73.26	0	0.979522403	0.020477597
AP01719	0.477038843	13.24	0	0.768968691	0.231031309
AP01720	1.147114964	95.16	0	0.383051326	0.616948674
AP01721	0.532552982	20.45	1	0.151994631	0.848005369
AP01722	0.490806486	14.9	1	0.108315853	0.891684147
AP01723	0.520038115	18.92	1	0.004011059	0.995988941
AP01724	0.641730025	40.57	0	0.998514726	0.001485274
AP01725	0.719841396	56.38	1	0.012545476	0.987454524
AP01726	0.588350725	29.83	1	0.007907833	0.992092167
AP01727	0.706542173	53.81	1	0.0372881	0.9627119
AP01728	0.6781654	47.78	0	0.999150607	0.000849393
AP01729	0.694540526	51.12	0	0.994683235	0.005316765
AP01730	0.527617735	19.86	1	0.161624608	0.838375392
AP01731	0.566465424	25.54	1	0.052462655	0.947537345
AP01732	0.788741766	68.32	1	0.026736319	0.973263681
AP01733	0.55638322	23.66	1	0.20210428	0.79789572
AP01734	0.601552032	32.42	1	0.139146415	0.860853585
AP01735	0.755130987	62.32	1	0.06269337	0.93730663
AP01736	0.532372581	20.38	0	0.264177714	0.735822286
AP01737	0.669488798	46.02	1	0.001146175	0.998853825
AP01738	0.489322812	14.64	1	0.180831739	0.819168261
AP01739	0.755279695	62.38	1	0.15587335	0.84412665
AP01740	0.91594415	86.56	1	0.007803862	0.992196138
AP01741	0.559274371	24.08	0	0.34502323	0.65497677
AP01742	0.809289518	72.15	1	0.029534115	0.970465885
AP01743	0.786283843	67.77	1	0.153957849	0.846042151
AP01744	0.733330245	58.52	1	0.003491592	0.996508408
AP01745	0.868213525	81.43	0	0.340139428	0.659860572
AP01746	0.839589614	77.31	1	0.008951418	0.991048582
AP01747	0.996994451	91.24	1	0.005082442	0.994917558
AP01748	0.903277172	85.36	1	0.115201639	0.884798361
AP01749	0.60243651	32.52	1	0.02009671	0.97990329
AP01750	0.595898658	31.29	1	0.031127602	0.968872398
AP01751	0.638612999	39.79	1	0.002390936	0.997609064
AP01752	0.67116868	46.45	0	0.395441489	0.604558511
AP01753	0.43687452	9.41	1	0.045602735	0.954397265
AP01754	0.799459441	70.14	1	0.004996909	0.995003091
AP01755	0.771536504	65.53	1	0.007049101	0.992950899
AP01756	0.786657134	67.87	0	0.663230109	0.336769891
AP01757	0.931576002	87.8	1	0.02900988	0.97099012
AP01758	0.730622338	58.26	0	0.814494683	0.185505317
AP01759	1.54508415	98.6	0	0.394718692	0.605281308
AP01760	0.983415191	90.88	0	0.705758183	0.294241817
AP01761	0.816490835	73.48	0	0.958923867	0.041076133
AP01762	0.769683967	65.14	0	0.99996066	3.93E-05
AP01763	0.85098428	79	0	0.999177943	0.000822057
AP01764	1.153158892	95.29	0	0.99620012	0.00379988
AP01765	0.774947429	66.18	0	0.999987724	1.23E-05
AP01766	0.724660716	57.25	0	0.999876417	0.000123583
AP01767	0.699602842	52.26	0	0.522029785	0.477970215
AP01768	0.696062742	51.48	0	0.824368838	0.175631162
AP01769	0.80491592	71.5	1	0.004102322	0.995897678
AP01770	0.829243574	75.33	1	0.006768304	0.993231696
AP01771	0.590061374	30.22	0	0.204218846	0.795781154
AP01772	0.832794439	75.88	0	0.861765918	0.138234082
AP01773	0.83915812	77.18	0	0.841980788	0.158019212
AP01774	0.350959912	2.69	1	0.020411965	0.979588035
AP01775	0.700625943	52.42	1	0.257800932	0.742199068
AP01776	0.65634029	43.62	1	0.077526877	0.922473123
AP01777	0.337722572	2.34	1	0.022330547	0.977669453
AP01778	0.607955567	33.72	0	0.807904853	0.192095147
AP01779	0.507250924	17.17	1	0.153817309	0.846182691
AP01780	0.50422364	16.91	0	0.282536664	0.717463336
AP01781	0.493219149	15.06	1	0.056720971	0.943279029
AP01782	0.45167901	10.94	1	0.000628009	0.999371991
AP01783	0.680652221	48.3	1	0.102541889	0.897458111
AP01784	0.224022739	0.52	1	0.021918135	0.978081865
AP01785	0.368598995	3.83	1	0.032982117	0.967017883
AP01786	0.705708424	53.62	0	0.620196618	0.379803382
AP01787	0.686480776	49.56	0	0.615002327	0.384997673
AP01788	0.70180869	52.74	1	0.105972045	0.894027955
AP01789	0.794557008	69.33	1	0.017818857	0.982181143
AP01790	0.811196962	72.61	1	0.007027368	0.992972632
AP01791	0.624704924	37.07	1	0.006986408	0.993013592
AP01792	0.550712537	22.91	0	0.909483141	0.090516859
AP01793	0.544720768	22.1	0	0.682081392	0.317918608
AP01794	0.650505094	42.23	0	0.452566767	0.547433233
AP01795	0.547425847	22.4	1	0.012697207	0.987302793
AP01796	0.835309609	76.34	1	0.266987584	0.733012416
AP01797	0.475327462	13.02	1	0.021763313	0.978236687
AP01798	0.879358227	82.93	0	0.995279762	0.004720238
AP01799	0.638100785	39.66	1	0.00020557	0.99979443
AP01800	0.644946065	41.22	1	0.016092253	0.983907747
AP01801	0.628029071	37.72	1	0.034270363	0.965729637
AP01802	0.618337163	35.93	0	0.983555969	0.016444031
AP01803	0.980291496	90.68	0	0.969099201	0.030900799
AP01804	0.713553121	55.24	1	0.015977663	0.984022337
AP01805	1.111624704	94.68	1	0.196086413	0.803913587
AP01806	0.215109713	0.45	1	0.019866915	0.980133085
AP01807	0.252203538	0.65	1	0.019708331	0.980291669
AP01808	0.332499845	2.11	1	0.014189117	0.985810883
AP01809	0.367229914	3.6	1	0.164190328	0.835809672
AP01810	0.36509388	3.47	1	0.107967301	0.892032699
AP01811	0.368920918	3.86	1	0.078834268	0.921165732
AP01812	0.390232237	5.68	1	0.038047915	0.961952085
AP01813	0.431652891	9.15	1	0.045634717	0.954365283
AP01814	0.790747826	68.52	1	0.084109093	0.915890907
AP01815	0.774925597	66.15	1	0.148015938	0.851984062
AP01816	0.909714512	85.98	0	0.445422528	0.554577472
AP01817	0.869906184	81.69	1	0.119008336	0.880991664
AP01818	0.925743341	87.31	0	0.600394386	0.399605614
AP01819	0.878445329	82.8	1	0.027201772	0.972798228
AP01820	0.713050608	55.18	0	0.913098772	0.086901228
AP01821	0.714784079	55.45	0	0.883654466	0.116345534
AP01822	0.514924019	18.08	1	0.10872022	0.89127978
AP01823	0.704830787	53.36	0	0.84726262	0.15273738
AP01824	0.613898606	35.15	0	0.267643518	0.732356482
AP01825	0.720757486	56.64	0	0.963360449	0.036639551
AP01826	0.698648283	52.09	0	0.916772594	0.083227406
AP01827	0.632310837	38.59	0	0.713564388	0.286435612
AP01828	0.668912069	45.8	0	0.851896116	0.148103884
AP01829	0.801395828	70.63	1	0.053679318	0.946320682
AP01830	0.675266975	47.22	0	0.84525	0.15475
AP01831	0.735643566	59.14	0	0.960403462	0.039596538
AP01832	0.666821784	45.63	0	0.509394805	0.490605195
AP01833	0.719038044	56.28	0	0.815729708	0.184270292
AP01834	0.371113464	4.09	1	0.114397055	0.885602945
AP01835	0.384685681	5.19	1	0.093792373	0.906207627
AP01836	0.374899801	4.58	1	0.07599271	0.92400729
AP01837	0.436819981	9.38	0	0.680675659	0.319324341
AP01838	0.467504503	12.27	0	0.245203081	0.754796919
AP01839	0.42596069	8.73	0	0.543995265	0.456004735
AP01840	0.366555836	3.54	0	0.479161265	0.520838735
AP01841	0.440139298	9.87	0	0.568587775	0.431412225
AP01842	0.785645094	67.61	1	0.117830426	0.882169574
AP01843	0.368482085	3.77	1	0.082434516	0.917565484
AP01844	0.371702272	4.19	1	0.067022559	0.932977441
AP01845	0.406430743	6.88	0	0.554123489	0.445876511
AP01846	0.441800483	10.09	0	0.702874338	0.297125662
AP01847	0.417163627	7.95	0	0.614335307	0.385664693
AP01848	0.362420039	3.41	1	0.061587814	0.938412186
AP01849	0.604636935	32.81	1	0.095382811	0.904617189
AP01850	0.54909323	22.59	0	0.690309086	0.309690914
AP01851	0.56168108	24.7	0	0.68672828	0.31327172
AP01852	0.379224339	4.87	0	0.630103417	0.369896583
AP01853	0.370533747	3.99	0	0.61203787	0.38796213
AP01854	0.368294245	3.73	1	0.125608436	0.874391564
AP01855	0.540814294	21.45	1	0.00412599	0.99587401
AP01856	0.488324497	14.54	1	0.086441629	0.913558371
AP01857	0.504763493	16.98	1	0.007259258	0.992740742
AP01858	0.502253245	16.62	1	0.007547227	0.992452773
AP01859	0.517377031	18.4	1	0.002641619	0.997358381
AP01860	0.869250868	81.53	0	0.405703546	0.594296454
AP01861	0.51783336	18.47	1	0.03774633	0.96225367
AP01862	0.918291734	86.79	0	0.325357134	0.674642866
AP01863	0.503726927	16.81	1	0.009951593	0.990048407
AP01864	0.526725053	19.73	1	0.103471558	0.896528442
AP01865	0.521706644	19.18	1	0.039768678	0.960231322
AP01866	0.329870468	2.04	1	0.014728737	0.985271263
AP01867	0.394182636	5.91	1	0.004723154	0.995276846
AP01868	0.496297265	15.61	1	0.093878111	0.906121889
AP01869	0.590278335	30.25	0	0.948115468	0.051884532
AP01870	0.383682415	5.1	1	0.013273041	0.986726959
AP01871	0.367790955	3.67	1	0.12714042	0.87285958
AP01872	0.416665732	7.92	0	0.649700981	0.350299019
AP01873	0.394093147	5.84	1	0.012615913	0.987384087
AP01874	0.745646263	60.6	0	0.954198436	0.045801564
AP01875	0.394236889	5.94	1	0.000375784	0.999624216
AP01876	0.49658999	15.68	1	0.006323716	0.993676284
AP01877	0.557714301	23.89	1	0.006025015	0.993974985
AP01878	0.391230658	5.81	1	0.001334978	0.998665022
AP01879	0.508608082	17.46	1	0.01692564	0.98307436
AP01880	0.494000961	15.29	1	0.012117559	0.987882441
AP01881	0.582773255	28.85	0	0.939257313	0.060742687
AP01882	0.388859211	5.55	1	0.001206258	0.998793742
AP01883	0.39828788	6.26	1	0.001277827	0.998722173
AP01884	0.376462142	4.74	1	0.000348116	0.999651884
AP01885	0.425182823	8.63	1	0.094074837	0.905925163
AP01886	0.832223947	75.69	0	0.995326862	0.004673138
AP01887	0.546478915	22.3	0	0.365240101	0.634759899
AP01888	0.490456194	14.83	0	0.316053082	0.683946918
AP01889	0.56786653	25.9	0	0.695972821	0.304027179
AP01890	0.529643021	20.09	0	0.419577302	0.580422698
AP01891	0.953571985	89.09	0	0.269709186	0.730290814
AP01892	0.836380305	76.73	1	0.266859953	0.733140047
AP01893	0.79590873	69.56	0	0.249021079	0.750978921
AP01894	0.500159151	16.23	1	0.05079736	0.94920264
AP01895	0.69081093	50.63	1	0.000452524	0.999547476
AP01896	0.430555028	8.99	0	0.219655044	0.780344956
AP01897	0.40121099	6.52	1	0.134266493	0.865733507
AP01898	1.723389602	99.16	0	0.390188736	0.609811264
AP01899	0.776713512	66.44	1	0.013270102	0.986729898
AP01900	0.702808976	52.97	1	0.151945334	0.848054666
AP01901	0.73986858	59.72	1	0.016574669	0.983425331
AP01902	0.703794506	53.2	1	0.011773182	0.988226818
AP01903	0.704572341	53.33	0	0.265715427	0.734284573
AP01904	0.702013212	52.81	1	0.188122643	0.811877357
AP01905	0.580231408	28.27	1	0.015456607	0.984543393
AP01906	0.715101498	55.63	1	0.033957855	0.966042145
AP01907	0.800013646	70.33	1	0.017333797	0.982666203
AP01908	0.79391263	69.17	1	0.078982151	0.921017849
AP01909	0.772211571	65.76	0	0.311503451	0.688496549
AP01910	0.770009522	65.24	0	0.561550762	0.438449238
AP01911	0.726839821	57.45	0	0.366759101	0.633240899
AP01912	0.800783554	70.46	0	0.434342996	0.565657004
AP01913	0.791109898	68.58	0	0.368591568	0.631408432
AP01914	0.752408275	61.93	1	0.141206297	0.858793703
AP01915	0.356367733	3.12	1	0.032211513	0.967788487
AP01916	0.814498336	73.19	1	0.028080188	0.971919812
AP01917	0.499944577	16.2	0	0.300801343	0.699198657
AP01918	0.810714999	72.51	0	0.999675323	0.000324677
AP01919	0.681409585	48.52	0	0.999600506	0.000399494
AP01920	0.658789573	44.01	0	0.699903354	0.300096646
AP01921	0.633983741	38.88	1	0.015795795	0.984204205
AP01922	0.898862746	84.65	1	0.061458885	0.938541115
AP01923	0.930960501	87.67	1	0.010071786	0.989928214
AP01924	0.466041182	12.2	1	0.010734761	0.989265239
AP01925	0.653052297	42.88	0	0.332657942	0.667342058
AP01926	0.620136964	36.29	1	0.053488357	0.946511643
AP01927	0.50177402	16.55	1	0.037905455	0.962094545
AP01928	0.493853882	15.25	1	0.022603707	0.977396293
AP01929	0.46578755	12.14	1	0.019145408	0.980854592
AP01930	0.402911439	6.69	1	0.023619657	0.976380343
AP01931	0.531753096	20.29	1	0.005873582	0.994126418
AP01932	0.513527702	17.98	1	0.003949484	0.996050516
AP01933	0.519798604	18.89	1	0.00326123	0.99673877
AP01934	0.647806209	41.74	1	0.00192727	0.99807273
AP01935	0.518904143	18.7	1	0.015789746	0.984210254
AP01936	0.375133828	4.64	1	0.005628559	0.994371441
AP01937	0.628610553	37.78	1	0.005289639	0.994710361
AP01938	0.726281753	57.38	1	0.013971585	0.986028415
AP01939	0.79687272	69.69	0	0.62610823	0.37389177
AP01940	0.686811121	49.69	0	0.717205634	0.282794366
AP01941	0.815756064	73.35	0	0.962444583	0.037555417
AP01942	0.985874676	90.94	0	0.692742943	0.307257057
AP01943	0.692234115	50.76	0	0.38950367	0.61049633
AP01944	0.515779271	18.24	1	0.144034067	0.855965933
AP01945	0.452560009	11	1	0.000549512	0.999450488
AP01946	0.498194976	15.94	1	0.001338888	0.998661112
AP01947	0.474109696	12.89	1	0.000947418	0.999052582
AP01948	0.52379467	19.54	1	0.021477381	0.978522619
AP01949	0.561470417	24.67	1	0.089868676	0.910131324
AP01950	0.510565644	17.66	1	0.013835356	0.986164644
AP01951	0.539427367	21.32	1	0.009849967	0.990150033
AP01952	0.793731956	69.1	1	0.085365461	0.914634539
AP01953	0.483688648	13.92	1	0.10249854	0.89750146
AP01954	0.560736062	24.44	1	0.005411217	0.994588783
AP01955	0.629017161	37.81	0	0.883338645	0.116661355
AP01956	0.625302814	37.23	1	0.019254287	0.980745713
AP01957	0.649225996	41.97	0	0.993563186	0.006436814
AP01958	0.822490954	74.42	1	3.41E-05	0.9999659
AP01959	0.588481183	29.86	1	0.033812617	0.966187383
AP01960	0.687382134	49.82	1	0.049202914	0.950797086
AP01961	0.455075641	11.13	1	0.003780183	0.996219817
AP01962	0.468523825	12.43	1	0.004354736	0.995645264
AP01963	0.802572854	70.95	0	0.93296897	0.06703103
AP01964	0.455634239	11.2	1	0.016023099	0.983976901
AP01965	0.456467042	11.26	1	0.018733709	0.981266291
AP01966	0.57107208	26.36	1	0.021777869	0.978222131
AP01967	0.425058649	8.57	1	0.020665454	0.979334546
AP01968	0.507781587	17.27	1	0.01599266	0.98400734
AP01969	1.12132452	94.84	0	0.9874925	0.0125075
AP01970	0.91210881	86.24	0	0.997507525	0.002492475
AP01971	0.431328094	9.12	1	0.010096689	0.989903311
AP01972	0.859919258	80.23	1	0.071478002	0.928521998
AP01973	0.651545898	42.45	1	0.071457619	0.928542381
AP01974	0.775276723	66.21	0	0.999904503	9.55E-05
AP01975	0.678109027	47.74	0	0.996777058	0.003222942
AP01976	0.576519053	27.52	1	0.144224952	0.855775048
AP01977	0.735567571	59.07	1	0.100566491	0.899433509
AP01978	0.497053684	15.77	1	0.005951828	0.994048172
AP01979	0.688928399	50.05	0	0.881857056	0.118142944
AP01980	0.826240818	74.98	1	0.001999634	0.998000366
AP01981	0.703944225	53.26	0	0.872592592	0.127407408
AP01982	0.545529819	22.17	1	0.17209811	0.82790189
AP01983	0.676466168	47.45	1	0.044908783	0.955091217
AP01984	0.360116506	3.25	1	0.056014962	0.943985038
AP01985	0.758107319	63	1	0.007298264	0.992701736
AP01986	0.501762381	16.52	1	0.056737981	0.943262019
AP01987	0.397461382	6.2	1	0.101605209	0.898394791
AP01988	0.515129059	18.14	1	0.017065147	0.982934853
AP01989	0.345324783	2.56	1	0.034109682	0.965890318
AP01990	0.352001917	2.73	1	0.103358861	0.896641139
AP01991	0.806449873	71.73	1	0.13001749	0.86998251
AP01992	0.461660831	11.65	1	0.075725693	0.924274307
AP01993	0.887555703	83.67	1	0.094991417	0.905008583
AP01994	1.433978095	98.25	0	0.66195656	0.33804344
AP01995	1.059539514	93.38	0	0.628102182	0.371897818
AP01996	0.997685767	91.27	0	0.825783949	0.174216051
AP01997	0.704998944	53.49	0	0.686926837	0.313073163
AP01998	0.397009445	6.13	1	0.019988773	0.980011227
[truncated: 1,083 more rows]
